# Supplementary material for: Clinical outcomes of chikungunya: A systematic literature review and meta-analysis
Source: PLoS Negl Trop Dis. 2024 Jun 7;18(6):e0012254. doi: 10.1371/journal.pntd.0012254 (PMC11189168; doi:10.1371/journal.pntd.0012254)
Supplement: S1 Table — (XLSX) [file pntd.0012254.s004.xlsx]

## Sheet: NIH
Id	Author, year	Q1	Q2	Q3	Q4	Q5	Q6	Q7	Q8	Q9	Q10	Q11	Q12	Q13	Q14	Score
1	Sergon et al, 2007	Yes	Yes	Yes	Yes	No	Yes	Yes	Yes	Yes	No	Yes	Other (CD, NR, NA*)	Other (CD, NR, NA*)	Yes	Good
2	Sergon et al., 2008	Yes	No	Yes	No	No	Other (CD, NR, NA*)	Yes	Other (CD, NR, NA*)	Yes	No	Yes	Yes	Other (CD, NR, NA*)	Yes	Fair
3	Rezza et al, 2007	Yes	Yes	Yes	Yes	No	Yes	Yes	No	Yes	No	Yes	Other (CD, NR, NA*)	Other (CD, NR, NA*)	Yes	Fair
4	Moro et al, 2012	Yes	Yes	Other (CD, NR, NA*)	Yes	Yes	Yes	Yes	Yes	Yes	Yes	Yes	Other (CD, NR, NA*)	Yes	Yes	Good
5	Murillo-Zamora et al, 2018	Yes	Yes	Yes	Yes	Yes	Yes	Yes	Other (CD, NR, NA*)	Yes	Other (CD, NR, NA*)	Yes	Yes	Other (CD, NR, NA*)	Yes	Good
7	Paul et al, 2011	Yes	Yes	Other (CD, NR, NA*)	Yes	No	Yes	Yes	No	Yes	Yes	Yes	Other (CD, NR, NA*)	Yes	Yes	Good
8	Tandale et al, 2009	Yes	Yes	Other (CD, NR, NA*)	Yes	No	Yes	Yes	Yes	Yes	No	Yes	Other (CD, NR, NA*)	Other (CD, NR, NA*)	Yes	Fair
9	Win et al, 2010	Yes	Yes	Yes	Yes	No	Yes	Yes	Other (CD, NR, NA*)	Yes	Other (CD, NR, NA*)	Yes	Other (CD, NR, NA*)	No	Yes	Good
10	Mohd Zim et al, 2013	Yes	Yes	Other (CD, NR, NA*)	Yes	No	Yes	Yes	No	Yes	No	Yes	Other (CD, NR, NA*)	No	Yes	Fair
11	Villamil-Gómez et al, 2016	Yes	Yes	Other (CD, NR, NA*)	Yes	No	Yes	Other (CD, NR, NA*)	No	Other (CD, NR, NA*)	No	Other (CD, NR, NA*)	Other (CD, NR, NA*)	Other (CD, NR, NA*)	Other (CD, NR, NA*)	Poor
12	Segura-Charry et al, 2020	Yes	Yes	Yes	Yes	No	Yes	Yes	No	Yes	No	Yes	Other (CD, NR, NA*)	Yes	Yes	Good
14	Zaman et al, 2018	Yes	Yes	Yes	Yes	Yes	No	Other (CD, NR, NA*)	Other (CD, NR, NA*)	Yes	Other (CD, NR, NA*)	No	Other (CD, NR, NA*)	Other (CD, NR, NA*)	No	Fair
15	Seetharam et al, 2012	No	Yes	Other (CD, NR, NA*)	Yes	No	Yes	Yes	Other (CD, NR, NA*)	Yes	Other (CD, NR, NA*)	Yes	Other (CD, NR, NA*)	Yes	No	Fair
16	Sissoko et al, 2008	Yes	Yes	Yes	Yes	Yes	Other (CD, NR, NA*)	Other (CD, NR, NA*)	No	Yes	No	Yes	Other (CD, NR, NA*)	Other (CD, NR, NA*)	Yes	Fair
17	Yoosuf et al, 2009	No	Yes	Other (CD, NR, NA*)	Yes	No	Yes	Yes	Yes	Yes	No	Yes	No	Other (CD, NR, NA*)	No	Fair
18	Manimunda et al, 2010	Yes	Yes	Yes	Yes	No	Yes	Yes	No	Yes	Yes	Yes	Other (CD, NR, NA*)	Yes	Yes	Good
18	Manimunda et al	Yes	Yes	Other (CD, NR, NA*)	Yes	Yes	Yes	Yes	Yes	Yes	No	Yes	No	Other (CD, NR, NA*)	Yes	Good
20	Suryawanshi et al, 2009	Yes	Yes	Other (CD, NR, NA*)	Yes	No	Other (CD, NR, NA*)	Yes	Yes	Yes	No	Yes	Other (CD, NR, NA*)	No	No	Fair
22	Yusoff et al, 2013	Yes	Yes	Other (CD, NR, NA*)	Yes	No	Yes	Yes	Other (CD, NR, NA*)	Yes	No	Yes	Other (CD, NR, NA*)	Other (CD, NR, NA*)	Yes	Fair
23	Yaseen et al., 2014	Yes	No	Yes	Yes	Yes	Yes	Yes	Other (CD, NR, NA*)	Yes	No	Yes	Yes	Other (CD, NR, NA*)	No	Good
24	de Lima et al, 2020	No	Yes	Yes	Yes	No	Yes	Yes	Other (CD, NR, NA*)	Yes	Other (CD, NR, NA*)	Yes	Other (CD, NR, NA*)	Other (CD, NR, NA*)	Yes	Fair
26	Pathak et al	Yes	Yes	Yes	Yes	Yes	Yes	Yes	Other (CD, NR, NA*)	Yes	Other (CD, NR, NA*)	Yes	Other (CD, NR, NA*)	No	Other (CD, NR, NA*)	Good
28	Ramacciotti et al, 2019	No	No	Yes	Other (CD, NR, NA*)	Yes	Other (CD, NR, NA*)	Yes	Other (CD, NR, NA*)	No	Other (CD, NR, NA*)	No	Other (CD, NR, NA*)	Other (CD, NR, NA*)	No	Poor
30	Doke et al, 2011	No	No	Other (CD, NR, NA*)	Other (CD, NR, NA*)	No	Other (CD, NR, NA*)	Other (CD, NR, NA*)	Other (CD, NR, NA*)	No	Other (CD, NR, NA*)	No	Other (CD, NR, NA*)	Other (CD, NR, NA*)	No	Poor
31	Antony et al, 2020	Yes	Yes	Yes	Yes	No	Yes	Yes	Other (CD, NR, NA*)	Yes	Other (CD, NR, NA*)	Yes	Other (CD, NR, NA*)	Yes	No	Fair
32	Amaral et al, 2019	No	Yes	Yes	Yes	No	No	Yes	Other (CD, NR, NA*)	Yes	Other (CD, NR, NA*)	Yes	Other (CD, NR, NA*)	Other (CD, NR, NA*)	Other (CD, NR, NA*)	Fair
33	Haque et al, 2019	Yes	Yes	Yes	Yes	No	No	Yes	No	No	No	Yes	Other (CD, NR, NA*)	Other (CD, NR, NA*)	Other (CD, NR, NA*)	Fair
34	Khatun et al. 2015	No	Yes	Yes	Yes	No	No	Other (CD, NR, NA*)	Other (CD, NR, NA*)	Yes	Other (CD, NR, NA*)	Yes	Other (CD, NR, NA*)	Other (CD, NR, NA*)	No	Fair
35	Ansumana et al, 2013	No	Yes	Yes	Yes	No	Yes	Other (CD, NR, NA*)	Other (CD, NR, NA*)	No	Other (CD, NR, NA*)	No	Other (CD, NR, NA*)	Other (CD, NR, NA*)	Other (CD, NR, NA*)	Poor
36	Anwar et al, 2020	Yes	Yes	Yes	Yes	No	Yes	Yes	Yes	Yes	Yes	Yes	Yes	Yes	Yes	Good
37	Arroyo-Ávila et al, 2017	Yes	Yes	No	Yes	No	Yes	Yes	Yes	Yes	No	Yes	Other (CD, NR, NA*)	Other (CD, NR, NA*)	Yes	Fair
38	Rauseo et al, 2019	Yes	Yes	Yes	Yes	Yes	Yes	Other (CD, NR, NA*)	Other (CD, NR, NA*)	Yes	Other (CD, NR, NA*)	Yes	Other (CD, NR, NA*)	Other (CD, NR, NA*)	Other (CD, NR, NA*)	Fair
39	Mesquita et al, 2021	Yes	Yes	Yes	Yes	Yes	Yes	Yes	Other (CD, NR, NA*)	Yes	Other (CD, NR, NA*)	Yes	Other (CD, NR, NA*)	Yes	Other (CD, NR, NA*)	Good
40	Ayu et al., 2010	Yes	Yes	No	Yes	No	Yes	Yes	Other (CD, NR, NA*)	Yes	No	Yes	No	Other (CD, NR, NA*)	No	Fair
41	Ball et al, 2019	No	Yes	Yes	Yes	No	Yes	Yes	Other (CD, NR, NA*)	Yes	Other (CD, NR, NA*)	Yes	Other (CD, NR, NA*)	Other (CD, NR, NA*)	Yes	Fair
42	Ballera et al, 2015	Yes	Yes	Yes	Yes	No	No	Yes	Yes	Yes	No	Yes	No	Other (CD, NR, NA*)	Yes	Fair
43	Balmaseda et al, 2016	Yes	Yes	Other (CD, NR, NA*)	Yes	No	Yes	Yes	No	Yes	No	Yes	Other (CD, NR, NA*)	Yes	Yes	Fair
44	Bandyopadhyay, D.,Ghosh, S.K.	No	Yes	Yes	Yes	No	Yes	Yes	Other (CD, NR, NA*)	Yes	Other (CD, NR, NA*)	Yes	Other (CD, NR, NA*)	Other (CD, NR, NA*)	No	Fair
45	Barr et al, 2018	Yes	Yes	Other (CD, NR, NA*)	Yes	No	Yes	Other (CD, NR, NA*)	Yes	Yes	No	Yes	Other (CD, NR, NA*)	Other (CD, NR, NA*)	Yes	Fair
46	Bhatia et al, 2015	Yes	Yes	Yes	Yes	No	No	Yes	No	Yes	No	Yes	Other (CD, NR, NA*)	Other (CD, NR, NA*)	No	Fair
47	Bonifay et al, 2018	Yes	Yes	Other (CD, NR, NA*)	Yes	No	Yes	Other (CD, NR, NA*)	No	Yes	No	Yes	Yes	Yes	Yes	Fair
48	Borgherini et al, 2007	Yes	Yes	Other (CD, NR, NA*)	Yes	No	Yes	Yes	Yes	Other (CD, NR, NA*)	Other (CD, NR, NA*)	Yes	No	Other (CD, NR, NA*)	Yes	Fair
49	Borgherini et al, 2008	Yes	Yes	No	Yes	No	Yes	Yes	Yes	Yes	No	Yes	No	Yes	Yes	Good
50	Bower et al, 2021	Yes	Yes	Yes	Yes	No	Yes	Yes	Yes	Yes	No	Yes	Other (CD, NR, NA*)	No	Yes	Good
51	Chew et al, 2009	Yes	Yes	No	Yes	No	Other (CD, NR, NA*)	Yes	No	Yes	No	Yes	Other (CD, NR, NA*)	Other (CD, NR, NA*)	Other (CD, NR, NA*)	Fair
52	Chang et al, 2018	Yes	Yes	Yes	Yes	Yes	No	Other (CD, NR, NA*)	Other (CD, NR, NA*)	Yes	Other (CD, NR, NA*)	Yes	Other (CD, NR, NA*)	Other (CD, NR, NA*)	No	Fair
53	de Paula et al, 2020	Yes	Yes	Other (CD, NR, NA*)	Yes	No	Yes	No	Yes	Yes	Yes	Yes	Other (CD, NR, NA*)	Other (CD, NR, NA*)	Yes	Fair
54	Arif et al, 2020	Yes	Yes	Other (CD, NR, NA*)	Yes	No	Yes	Yes	No	Yes	No	Yes	Other (CD, NR, NA*)	Other (CD, NR, NA*)	Yes	Fair
55	Elenga et al, 2017	Yes	Yes	Yes	Yes	No	Yes	Yes	Other (CD, NR, NA*)	Yes	Other (CD, NR, NA*)	Yes	Other (CD, NR, NA*)	Other (CD, NR, NA*)	No	Fair
56	Lam et al, 2001	No	Yes	Yes	Yes	No	No	Other (CD, NR, NA*)	Other (CD, NR, NA*)	Yes		Yes	Other (CD, NR, NA*)	Other (CD, NR, NA*)	No	Fair
57	Imad et al, 2021	No	Yes	Yes	Yes	No	Yes	Yes	Other (CD, NR, NA*)	Yes	Other (CD, NR, NA*)	Yes	Other (CD, NR, NA*)	Other (CD, NR, NA*)	No	Fair
58	Tavares et al, 2019	Yes	Yes	Other (CD, NR, NA*)	Yes	Yes	Yes	Yes	Other (CD, NR, NA*)	Yes	Other (CD, NR, NA*)	Yes	Other (CD, NR, NA*)	Yes	No	Fair
59	Chattopadhyay et al, 2016	Yes	Yes	Other (CD, NR, NA*)	Yes	No	Yes	Yes	No	Yes	No	Yes	Other (CD, NR, NA*)	Other (CD, NR, NA*)	No	Fair
60	Brighton et al, 1983	No	Yes	Other (CD, NR, NA*)	Yes	No	Yes	Yes	Other (CD, NR, NA*)	Yes	Yes	No	Other (CD, NR, NA*)	Other (CD, NR, NA*)	No	Fair
61	Chopra et al, 2008	No	No	Other (CD, NR, NA*)	Other (CD, NR, NA*)	No		Yes	Other (CD, NR, NA*)	Yes	Other (CD, NR, NA*)	Yes	Other (CD, NR, NA*)	Yes	No	Poor
62	Chopra et al, 2012	Yes	Yes	Other (CD, NR, NA*)	Yes	No	Yes	Yes	Yes	Yes	Yes	Yes	Other (CD, NR, NA*)	Other (CD, NR, NA*)	Yes	Good
63	de Andrade et al, 2009	Yes	Yes	Other (CD, NR, NA*)	Yes	No	Yes	Other (CD, NR, NA*)	No	Yes	No	Yes	Other (CD, NR, NA*)	Other (CD, NR, NA*)	Yes	Fair
64	Chusri et al, 2014	Yes	Yes	Other (CD, NR, NA*)	Yes	No	Yes	Yes	Yes	Yes	Yes	Yes	No	Other (CD, NR, NA*)	Yes	Good
65	Bonifay et al, 2019	Yes	Yes	Yes	Yes	No	Yes	Yes	No	Yes	No	Yes	Yes	Other (CD, NR, NA*)	Yes	Good
66	Imad et al, 2021	No	Yes	Other (CD, NR, NA*)	Yes	No	Yes	Yes	Other (CD, NR, NA*)	Yes	Other (CD, NR, NA*)	Yes	Other (CD, NR, NA*)	Other (CD, NR, NA*)	Yes	Fair
67	Deepak et al., 2018	Yes	Yes	Yes	Yes	Yes	Yes	Yes	Other (CD, NR, NA*)	No	No	Yes	No	Other (CD, NR, NA*)	Yes	Good
68	Ananth et al, 2020	No	Yes	Other (CD, NR, NA*)	Yes	No	Other (CD, NR, NA*)	Other (CD, NR, NA*)	Other (CD, NR, NA*)	Yes	Other (CD, NR, NA*)	Yes	Other (CD, NR, NA*)	Other (CD, NR, NA*)	No	Poor
69	Jain et al, 2018	Yes	Yes	Yes	Yes	No	Yes	Yes	Other (CD, NR, NA*)	Yes	Other (CD, NR, NA*)	Yes	Other (CD, NR, NA*)	Other (CD, NR, NA*)	No	Fair
70	Carrillo-Hernández et al, 2018	Yes	Yes	Yes	Yes	No	Yes	Yes	Other (CD, NR, NA*)	Yes	Other (CD, NR, NA*)	Yes	Other (CD, NR, NA*)	Other (CD, NR, NA*)	No	Good
71	La Rosa et al, 2017	Yes	Yes	Yes	Yes	No	No	Other (CD, NR, NA*)	Other (CD, NR, NA*)	Yes	Other (CD, NR, NA*)	Yes	Yes	Other (CD, NR, NA*)	No	Fair
73	Ozair et al, 2020	Yes	Yes	Yes	Yes	No	Yes	Yes	Other (CD, NR, NA*)	Yes	Other (CD, NR, NA*)	No	Other (CD, NR, NA*)	Yes	No	Fair
74	Ramachandran et al, 2014	Yes	Yes	Yes	Yes	Yes	Yes	Yes	Other (CD, NR, NA*)	Yes	No	Yes	Yes	Other (CD, NR, NA*)	Yes	Good
75	Couturier et al, 2012	Yes	Yes	Yes	Yes	No	Yes	Yes	Yes	Yes	No	Yes	Other (CD, NR, NA*)	Other (CD, NR, NA*)	Yes	Good
76	Crosby et al, 2016	Yes	Yes	Yes	Yes	No	Yes	Yes	Yes	Other (CD, NR, NA*)	No	Yes	Other (CD, NR, NA*)	Other (CD, NR, NA*)	No	Fair
77	Danis-Lozano et al, 2017	No	Yes	No	Yes	No	Yes	Yes	Other (CD, NR, NA*)	Yes	Other (CD, NR, NA*)	Yes	Other (CD, NR, NA*)	Other (CD, NR, NA*)	Other (CD, NR, NA*)	Fair
78	de Moraes et al, 2020	Yes	Yes	Yes	Yes	No	Yes	Yes	Yes	Yes	Yes	Yes	Other (CD, NR, NA*)	Yes	Yes	Good
81	Gupta et al, 2020	Yes	Yes	Other (CD, NR, NA*)	Yes	Yes	No	Other (CD, NR, NA*)	Other (CD, NR, NA*)	Yes	Other (CD, NR, NA*)	Yes	Other (CD, NR, NA*)	Other (CD, NR, NA*)	No	Fair
82	Gunasekaran et al, 2012	No	No	Other (CD, NR, NA*)	Other (CD, NR, NA*)	No	Other (CD, NR, NA*)	Other (CD, NR, NA*)	Other (CD, NR, NA*)	Yes	Other (CD, NR, NA*)	Yes	Other (CD, NR, NA*)	Other (CD, NR, NA*)	No	Poor
83	Gordon et al, 2018	No	Yes	Other (CD, NR, NA*)	Yes	No	Yes	Yes	Other (CD, NR, NA*)	Yes	Other (CD, NR, NA*)	Yes	Other (CD, NR, NA*)	Yes	Yes	Fair
84	Alvarado et al, 2019	No	Yes	Yes	Yes	No	Yes	Yes	Other (CD, NR, NA*)	Yes	Other (CD, NR, NA*)	Yes	Other (CD, NR, NA*)	Other (CD, NR, NA*)	Yes	Fair
85	Vega et al, 2019	Yes	Yes	Other (CD, NR, NA*)	Yes	Yes	Yes	Yes	Other (CD, NR, NA*)	Yes	Other (CD, NR, NA*)	Yes	Other (CD, NR, NA*)	Other (CD, NR, NA*)	Other (CD, NR, NA*)	Good
86	Simião et al., 2019	Yes	No	Other (CD, NR, NA*)	No	Yes	Yes	Yes	Other (CD, NR, NA*)	No	No	Yes	Yes	Other (CD, NR, NA*)	No	Fair
87	Economopoulou et al, 2009	Yes	Yes	Other (CD, NR, NA*)	Yes	No	Yes	Yes	Yes	Yes	No	Yes	Other (CD, NR, NA*)	Other (CD, NR, NA*)	Yes	Fair
88	Gregianini et al, 2017	No	Yes	Yes	Yes	No	No	Other (CD, NR, NA*)	Other (CD, NR, NA*)	Yes	Other (CD, NR, NA*)	Yes	Other (CD, NR, NA*)	Other (CD, NR, NA*)	No	Fair
89	Bustos Carrillo et al., 2019	Yes	Yes	Yes	Yes	Yes	No	Yes	Other (CD, NR, NA*)	Yes	No	Yes	Yes	Other (CD, NR, NA*)	Yes	Good
90	Kinimi et al, 2018	Yes	Yes	Other (CD, NR, NA*)	Yes	No	No	Other (CD, NR, NA*)	Other (CD, NR, NA*)	Yes	Other (CD, NR, NA*)	Yes	Other (CD, NR, NA*)	Other (CD, NR, NA*)	No	Fair
91	Feldstein et al, 2016	Yes	Yes	No	Yes	Yes	Yes	Yes	Yes	Yes	No	Yes	Other (CD, NR, NA*)	Other (CD, NR, NA*)	Yes	Good
92	Feldstein et al, 2017	No	Yes	Yes	Yes	No	Yes	Yes	Other (CD, NR, NA*)	Yes	Yes	Yes	Other (CD, NR, NA*)	No	Yes	Good
93	Ferede et al, 2021	Yes	Yes	Other (CD, NR, NA*)	Yes	No	Yes	Yes	Yes	Yes	No	Yes	Other (CD, NR, NA*)	Other (CD, NR, NA*)	Yes	Fair
94	Foeller et al, 2021	Yes	Yes	Yes	Yes	No	Yes	Yes	Yes	Yes	No	Yes	Other (CD, NR, NA*)	Other (CD, NR, NA*)	Yes	Good
95	de Souza et al, 2018	Yes	Yes	Other (CD, NR, NA*)	Yes	No	Other (CD, NR, NA*)	Other (CD, NR, NA*)	Other (CD, NR, NA*)	Yes	Other (CD, NR, NA*)	Yes	Other (CD, NR, NA*)	Other (CD, NR, NA*)	No	Fair
96	Fritel et al, 2010	Yes	Yes	Yes	Yes	Yes	Yes	Yes	Other (CD, NR, NA*)	Yes	Yes	Yes	Other (CD, NR, NA*)	Yes	Yes	Good
97	Galate et al, 2016	Yes	Yes	Other (CD, NR, NA*)	Yes	No	Yes	Other (CD, NR, NA*)	Yes	Yes	No	No	Other (CD, NR, NA*)	Yes	No	Fair
98	Gavotto et al, 2019	Yes	Yes	Other (CD, NR, NA*)	Yes	No	Yes	Yes	No	Yes	No	Yes	Other (CD, NR, NA*)	Other (CD, NR, NA*)	No	Fair
99	Gérardin et al., 2008	Yes	No	Yes	Yes	Yes	No	Yes	Other (CD, NR, NA*)	No	No	Yes	Yes	Other (CD, NR, NA*)	No	Fair
100	Gérardin et al., 2016	Yes	Yes	Yes	Yes	Yes	No	Yes	Yes	Yes	No	Yes	Yes	No	Yes	Good
101	Godaert et al, 2017	Yes	Yes	Yes	Yes	No	No	Other (CD, NR, NA*)	Yes	Yes	Other (CD, NR, NA*)	Yes	Other (CD, NR, NA*)	Other (CD, NR, NA*)	No	Fair
102	Guillot et al, 2020	Yes	Yes	Yes	Yes	No	Yes	Yes	Other (CD, NR, NA*)	Yes	Other (CD, NR, NA*)	Yes	Other (CD, NR, NA*)	No	No	Fair
104	Henry et al, 2017	Yes	Yes	Other (CD, NR, NA*)	Yes	No	Other (CD, NR, NA*)	Other (CD, NR, NA*)	No	Yes	No	Yes	Other (CD, NR, NA*)	Other (CD, NR, NA*)	Yes	Fair
105	Hertz et al., 2012	Yes	Other (CD, NR, NA*)	Yes	Yes	Yes	No	Yes	No	Yes	No	Yes	Yes	Other (CD, NR, NA*)	No	Fair
106	Dinkar et al, 2018	Yes	Yes	Other (CD, NR, NA*)	Yes	No	Other (CD, NR, NA*)	Other (CD, NR, NA*)	Other (CD, NR, NA*)	Yes	Other (CD, NR, NA*)	Yes	Other (CD, NR, NA*)	Other (CD, NR, NA*)	No	Fair
107	Hochedez et al, 2006	No	No	Other (CD, NR, NA*)	Yes	No	Yes	Yes	Other (CD, NR, NA*)	Yes	Other (CD, NR, NA*)	Yes	Other (CD, NR, NA*)	Other (CD, NR, NA*)	No	Poor
108	Hossain et al, 2018	Yes	Yes	Other (CD, NR, NA*)	Yes	No	Yes	Yes	Yes	Yes	No	Yes	Other (CD, NR, NA*)	Other (CD, NR, NA*)	Yes	Fair
109	Huits et al, 2018	Yes	Yes	Yes	Yes	No	Yes	Yes	No	Yes	No	Yes	Other (CD, NR, NA*)	No	Yes	Fair
110	Anfasa et al, 2017	Yes	Yes	Other (CD, NR, NA*)	Yes	No	Yes	Other (CD, NR, NA*)	Yes	Yes	Yes	Yes	Other (CD, NR, NA*)	Other (CD, NR, NA*)	Yes	Fair
111	Nkoghe et al, 2012	Yes	Yes	Other (CD, NR, NA*)	Yes	No	Yes	Yes	No	Yes	No	Yes	Other (CD, NR, NA*)	Other (CD, NR, NA*)	Yes	Fair
112	Murillo-Zamora et al, 2018	Yes	Yes	Yes	Yes	No	Yes	Yes	Other (CD, NR, NA*)	Yes	Other (CD, NR, NA*)	Yes	Other (CD, NR, NA*)	Yes	Other (CD, NR, NA*)	Good
113	Katti et al., 2011	Yes	No	Yes	Other (CD, NR, NA*)	No	No	Yes	Yes	Yes	No	No	No	Other (CD, NR, NA*)	No	Fair
114	Silva Junior et al., 2018	Yes	No	Other (CD, NR, NA*)	No	No	No	Yes	No	Yes	No	Yes	Yes	Other (CD, NR, NA*)	No	Fair
115	Pinto et al, 2021	Yes	Yes	Other (CD, NR, NA*)	Yes	Yes	Yes	Yes	Other (CD, NR, NA*)	Yes	Other (CD, NR, NA*)	Yes	Yes	Yes	Other (CD, NR, NA*)	Good
116	Jean-Baptiste et al, 2016	Yes	Yes	Yes	Yes	No	Yes	Yes	Yes	Yes	Yes	Other (CD, NR, NA*)	Other (CD, NR, NA*)	Other (CD, NR, NA*)	Yes	Good
117	Raghavendhar et al, 2016	No	Yes	Other (CD, NR, NA*)	Yes	No	Yes	Yes	Other (CD, NR, NA*)	Yes	Other (CD, NR, NA*)	Yes	Other (CD, NR, NA*)	Other (CD, NR, NA*)	No	Fair
118	Shilpa et al, 2020	No	Yes	Yes	No	No	No	No	Other (CD, NR, NA*)	Yes	Other (CD, NR, NA*)	Yes	Other (CD, NR, NA*)	Other (CD, NR, NA*)	No	Fair
120	Leidersnaider et al, 2021	Yes	Yes	Yes	Yes	No	Yes	Other (CD, NR, NA*)	No	Yes	No	Yes	Yes	Other (CD, NR, NA*)	Yes	Fair
121	Peters et al, 2018	Yes	Yes	Yes	Yes	No	Yes	Yes	Yes	Yes	Yes	Yes	Yes	Yes	Yes	Good
122	Kajeguka et al, 2016	Yes	Yes	Other (CD, NR, NA*)	Yes	No	No	Other (CD, NR, NA*)	Other (CD, NR, NA*)	Yes	Other (CD, NR, NA*)	Yes	Other (CD, NR, NA*)	Other (CD, NR, NA*)	No	Fair
123	Kaur et al, 2008	No	No	Other (CD, NR, NA*)	Yes	No	Other (CD, NR, NA*)	Other (CD, NR, NA*)	Other (CD, NR, NA*)	Yes	Other (CD, NR, NA*)	Other (CD, NR, NA*)	Other (CD, NR, NA*)	Other (CD, NR, NA*)	No	Poor
124	Kaur et al, 2017	No	Yes	No	Yes	No	No	Yes	Other (CD, NR, NA*)	Yes	Other (CD, NR, NA*)	Yes	Other (CD, NR, NA*)	Other (CD, NR, NA*)	No	Fair
126	Kosasih et al, 2013	Yes	Yes	Other (CD, NR, NA*)	Yes	No	Yes	Yes	Yes	No	Yes	No	Other (CD, NR, NA*)	No	Other (CD, NR, NA*)	Fair
127	Kularatne et al, 2009	Yes	Yes	Yes	Yes	No	No	Other (CD, NR, NA*)	Other (CD, NR, NA*)	Yes	Other (CD, NR, NA*)	Yes	Other (CD, NR, NA*)	Other (CD, NR, NA*)	No	Fair
128	Kumar et al, 2010	Yes	Yes	Yes	No	No	Yes	Other (CD, NR, NA*)	No	Yes	No	Yes	Other (CD, NR, NA*)	Other (CD, NR, NA*)	Yes	Fair
129	Kumar et al, 2017	Yes	Yes	Yes	Yes	No	Yes	Yes	Yes	Yes	No	Yes	Other (CD, NR, NA*)	Other (CD, NR, NA*)	No	Fair
130	Joshi et al, 2020	Yes	Yes	Yes	Yes	No	Yes	Yes	Other (CD, NR, NA*)	Yes	Other (CD, NR, NA*)	Yes	Other (CD, NR, NA*)	No	No	Fair
131	Khongwichit et al, 2021	No	Yes	Other (CD, NR, NA*)	Yes	No	No	Other (CD, NR, NA*)	Other (CD, NR, NA*)	Yes	Other (CD, NR, NA*)	Yes	Other (CD, NR, NA*)	Other (CD, NR, NA*)	Yes	Fair
132	Macpherson 2016	Yes	No	Other (CD, NR, NA*)	No	No	Yes	Yes	Other (CD, NR, NA*)	No	Other (CD, NR, NA*)	Yes	Other (CD, NR, NA*)	Other (CD, NR, NA*)	No	Fair
134	Hochedez 2008	Yes	Yes	Yes	Yes	No	Yes	Yes	Other (CD, NR, NA*)	Yes	Other (CD, NR, NA*)	Yes	Other (CD, NR, NA*)	Other (CD, NR, NA*)	No	Good
135	Manimunda 2010	No	No	Other (CD, NR, NA*)	No	No	Yes	Yes	Other (CD, NR, NA*)	No	Other (CD, NR, NA*)	No	Other (CD, NR, NA*)	Other (CD, NR, NA*)	No	Fair
136	Marcial-Vega et al, 2015	Yes	Yes	Other (CD, NR, NA*)	Yes	No	Yes	Yes	No	Yes	No	Yes	Other (CD, NR, NA*)	Yes	Yes	Fair
137	Mathew et al, 2011	No	Yes	Yes	Yes	No	Yes	Yes	Other (CD, NR, NA*)	Yes	Other (CD, NR, NA*)	Yes	Other (CD, NR, NA*)	Other (CD, NR, NA*)	No	Fair
138	Mattar et al, 2015	Yes	Yes	Other (CD, NR, NA*)	Yes	No	Yes	Yes	Yes	Yes	No	Yes	Other (CD, NR, NA*)	Other (CD, NR, NA*)	Yes	Fair
139	Mendez-Dominguez et al, 2017	Yes	No	Other (CD, NR, NA*)	Other (CD, NR, NA*)	No	Other (CD, NR, NA*)	Other (CD, NR, NA*)	Other (CD, NR, NA*)	No	Other (CD, NR, NA*)	No	Other (CD, NR, NA*)	Other (CD, NR, NA*)	No	Poor
140	Millman 2016	Yes	Yes	Yes	Yes	No	Yes	Yes	Other (CD, NR, NA*)	Yes	Other (CD, NR, NA*)	Yes	Other (CD, NR, NA*)	Other (CD, NR, NA*)	No	Good
141	Mogami et al, 2017	Yes	Yes	Yes	Yes	No	Yes	Yes	Other (CD, NR, NA*)	Yes	Other (CD, NR, NA*)	Yes	Other (CD, NR, NA*)	Other (CD, NR, NA*)	Other (CD, NR, NA*)	Good
142	Galán-Huerta et al, 2018	Yes	Yes	Other (CD, NR, NA*)	Yes	No	Other (CD, NR, NA*)	Other (CD, NR, NA*)	Other (CD, NR, NA*)	Yes	Other (CD, NR, NA*)	Yes	Other (CD, NR, NA*)	Other (CD, NR, NA*)	Yes	Fair
143	Marimoutou et al, 2012	Yes	Yes	Yes	Yes	No	Yes	Yes	Yes	Yes	No	Yes	Other (CD, NR, NA*)	Other (CD, NR, NA*)	Yes	Good
144	Moro et al, 2010	Yes	Yes	Other (CD, NR, NA*)	Yes	Yes	Yes	Yes	No	Yes	No	Yes	Other (CD, NR, NA*)	Other (CD, NR, NA*)	Yes	Fair
145	Ramful et al, 2007	Yes	Yes	Other (CD, NR, NA*)	Yes	No	Yes	Yes	No	No	No	No	No	Other (CD, NR, NA*)	No	Fair
146	Kaleem et al, 2021	Yes	Yes	Yes	Yes	Yes	Other (CD, NR, NA*)	Other (CD, NR, NA*)	Other (CD, NR, NA*)	Yes	Other (CD, NR, NA*)	Yes	Other (CD, NR, NA*)	Other (CD, NR, NA*)	No	Fair
147	Gérardin et al, 2008	Yes	Yes	Other (CD, NR, NA*)	Yes	No	Yes	Yes	Yes	Yes	Other (CD, NR, NA*)	Yes	Other (CD, NR, NA*)	Other (CD, NR, NA*)	Other (CD, NR, NA*)	Fair
148	Murillo-Zamora et al, 2017	Yes	Yes	Yes	Yes	No	Yes	Yes	Yes	Yes	No	Yes	Other (CD, NR, NA*)	Other (CD, NR, NA*)	Yes	Good
149	Cardoso Pereira et al, 2020	Yes	Yes	Yes	Yes	No	Yes	Yes	Other (CD, NR, NA*)	Yes	Other (CD, NR, NA*)	Yes	Other (CD, NR, NA*)	Other (CD, NR, NA*)	No	Good
150	Naqvi et al, 2017	No	Yes	Yes	Yes	No	No	Other (CD, NR, NA*)	Other (CD, NR, NA*)	Yes	Other (CD, NR, NA*)	Yes	Other (CD, NR, NA*)	Other (CD, NR, NA*)	No	Fair
151	Gérardin et al, 2014	No	Yes	Yes	Yes	Yes	Yes	Yes	Other (CD, NR, NA*)	Yes	Other (CD, NR, NA*)	Yes	Yes	Yes	Yes	Good
152	De Azevedo et al, 2018	Yes	Yes	Other (CD, NR, NA*)	Yes	No	Yes	Yes	No	Yes	No	Yes	Other (CD, NR, NA*)	Other (CD, NR, NA*)	No	Fair
153	Lalitha et al, 2007	Yes	Yes	Yes	Yes	No	Yes	Yes	Other (CD, NR, NA*)	Yes	Other (CD, NR, NA*)	Yes	Other (CD, NR, NA*)	No	No	Fair
154	Esporcatte et al, 2021	Yes	Yes	Yes	Yes	No	Yes	Yes	Other (CD, NR, NA*)	Yes	Other (CD, NR, NA*)	Yes	Other (CD, NR, NA*)	Other (CD, NR, NA*)	No	Fair
155	Ulloa-Padilla et al, 2018	Yes	Yes	Other (CD, NR, NA*)	Yes	No	Other (CD, NR, NA*)	Other (CD, NR, NA*)	Other (CD, NR, NA*)	Yes	Other (CD, NR, NA*)	Yes	Other (CD, NR, NA*)	Other (CD, NR, NA*)	No	Fair
157	Fatima 2020	Yes	No	Yes	Yes	Yes	Yes	Yes	Other (CD, NR, NA*)	No	Other (CD, NR, NA*)	No	Other (CD, NR, NA*)	Other (CD, NR, NA*)	No	Fair
158	O’Sullivan et al, 2018	Yes	Yes	Yes	Yes	No	Yes	Other (CD, NR, NA*)	Other (CD, NR, NA*)	Yes	Other (CD, NR, NA*)	Yes	Other (CD, NR, NA*)	Other (CD, NR, NA*)	Yes	Good
159	Cunha et al, 2017	Yes	Yes	Other (CD, NR, NA*)	Yes	No	Other (CD, NR, NA*)	Other (CD, NR, NA*)	Other (CD, NR, NA*)	Yes	Other (CD, NR, NA*)	Yes	Other (CD, NR, NA*)	Other (CD, NR, NA*)	No	Fair
160	Oviedo-Pastrana et al, 2017	Yes	Yes	Other (CD, NR, NA*)	Yes	No	Other (CD, NR, NA*)	Yes	No	Other (CD, NR, NA*)	Other (CD, NR, NA*)	Other (CD, NR, NA*)	Other (CD, NR, NA*)	Other (CD, NR, NA*)	Yes	Fair
161	Panato et al, 2019	Yes	Yes	Other (CD, NR, NA*)	Yes	Yes	Yes	Yes	No	Yes	No	Yes	Other (CD, NR, NA*)	No	Yes	Fair
162	Pastula et al, 2017	Yes	Yes	Yes	Yes	No	Yes	Yes	No	Yes	No	Yes	Other (CD, NR, NA*)	Other (CD, NR, NA*)	Yes	Fair
163	Rodriguez-Morales et al, 2016	Yes	Yes	Other (CD, NR, NA*)	Yes	No	Yes	Yes	Other (CD, NR, NA*)	Yes	No	Yes	Other (CD, NR, NA*)	Other (CD, NR, NA*)	Yes	Fair
164	Gérardin et al, 2011	Yes	Yes	Yes	Yes	Yes	Yes	Yes	Other (CD, NR, NA*)	Yes	Other (CD, NR, NA*)	Yes	Yes	Yes	Yes	Good
165	Sitepu et al, 2020	Yes	Yes	Other (CD, NR, NA*)	Yes	Yes	No	No	Other (CD, NR, NA*)	Yes	Other (CD, NR, NA*)	Yes	Other (CD, NR, NA*)	No	Yes	Fair
166	Pinto et al, 2019	Yes	Yes	Other (CD, NR, NA*)	Yes	No	Yes	Yes	Yes	Other (CD, NR, NA*)	Other (CD, NR, NA*)	Yes	Other (CD, NR, NA*)	Other (CD, NR, NA*)	Yes	Fair
167	Oliver et al, 2009	No	Yes	Yes	Yes	No	Yes	Yes	Yes	Yes	No	Yes	Other (CD, NR, NA*)	Yes	Yes	Good
168	Sissoko et al, 2009	Yes	Yes	Yes	Yes	No	Yes	Yes	Yes	Yes	No	Yes	Other (CD, NR, NA*)	Other (CD, NR, NA*)	Yes	Good
169	Nkoghe et al, 2012	Yes	Yes	No	Yes	No	Yes	Yes	Yes	Yes	No	Yes	Other (CD, NR, NA*)	Yes	Yes	Good
170	Thiberville et al, 2013	Yes	Yes	Other (CD, NR, NA*)	Yes	Yes	Yes	Yes	Yes	Yes	Yes	Yes	Other (CD, NR, NA*)	No	Yes	Good
171	Schilte et al, 2013	Yes	Yes	Other (CD, NR, NA*)	Yes	Yes	Yes	Yes	Yes	Yes	Yes	Yes	Other (CD, NR, NA*)	No	Yes	Good
172	van Genderen et al, 2016	No	Yes	Yes	Yes	No	Yes	Yes	Other (CD, NR, NA*)	Yes	Other (CD, NR, NA*)	Yes	Other (CD, NR, NA*)	No	No	Fair
173	Perti et al, 2016	No	Yes	Yes	Yes	No	Yes	Yes	Other (CD, NR, NA*)	Yes	Other (CD, NR, NA*)	Yes	Other (CD, NR, NA*)	Yes	Yes	Good
174	Shahid et al, 2020	Yes	Yes	Yes	Yes	Yes	No	No	Other (CD, NR, NA*)	Yes	Other (CD, NR, NA*)	Yes	Yes	Other (CD, NR, NA*)	Other (CD, NR, NA*)	Fair
175	Waechter et al, 2020	Yes	Yes	No	Yes	Yes	Yes	Yes	Other (CD, NR, NA*)	Yes	Other (CD, NR, NA*)	Yes	Other (CD, NR, NA*)	Other (CD, NR, NA*)	Yes	Good
176	Sissoko et al, 2008	No	No	Yes	Yes	No	Yes	Yes	Other (CD, NR, NA*)	Yes	Other (CD, NR, NA*)	Yes	Other (CD, NR, NA*)	Other (CD, NR, NA*)	Other (CD, NR, NA*)	Fair
177	Staikowsky et al, 2009	Yes	Yes	Yes	Yes	No	No	Yes	Other (CD, NR, NA*)	Yes	Other (CD, NR, NA*)	Yes	Other (CD, NR, NA*)	Other (CD, NR, NA*)	Other (CD, NR, NA*)	Fair
178	Soumahoro et al, 2009	Yes	Yes	Yes	Yes	Yes	Yes	Yes	Yes	Yes	No	Yes	No	Yes	Yes	Good
179	Ray et al, 2012	Yes	Yes	Yes	Yes	No	No	Yes	Yes	Other (CD, NR, NA*)	Other (CD, NR, NA*)	Yes	Other (CD, NR, NA*)	Other (CD, NR, NA*)	Yes	Fair
180	Qiaoli et al, 2012	Yes	Yes	Other (CD, NR, NA*)	Yes	No	Yes	Yes	Yes	Yes	No	Yes	Other (CD, NR, NA*)	Other (CD, NR, NA*)	Yes	Fair
181	Ramachandran 2012	Yes	Yes	Yes	Yes	Yes	Yes	Yes	Other (CD, NR, NA*)	Yes	Other (CD, NR, NA*)	Yes	Other (CD, NR, NA*)	Other (CD, NR, NA*)	No	Good
182	Reller et al, 2013	Yes	Yes	Other (CD, NR, NA*)	Yes	Yes	Yes	Yes	Other (CD, NR, NA*)	Other (CD, NR, NA*)	Other (CD, NR, NA*)	Yes	Other (CD, NR, NA*)	Yes	Yes	Fair
183	Moyen et al, 2014	Yes	Yes	Other (CD, NR, NA*)	Yes	No	Yes	Yes	Yes	Yes	No	Yes	Other (CD, NR, NA*)	Other (CD, NR, NA*)	Yes	Fair
184	Raghavendhar 2019	Yes	Yes	No	Yes	No	Yes	Yes	Other (CD, NR, NA*)	Yes	Other (CD, NR, NA*)	Yes	Other (CD, NR, NA*)	Other (CD, NR, NA*)	No	Good
185	Pircher et al, 2020	Yes	Yes	Yes	Yes	Yes	Yes	Yes	Other (CD, NR, NA*)	Yes	Other (CD, NR, NA*)	Yes	Yes	Yes	Other (CD, NR, NA*)	Good
186	Monteiro et al, 2020	No	No	Other (CD, NR, NA*)	Other (CD, NR, NA*)	Yes	Yes	Yes	Other (CD, NR, NA*)	Other (CD, NR, NA*)	Other (CD, NR, NA*)	Other (CD, NR, NA*)	Other (CD, NR, NA*)	Other (CD, NR, NA*)	Other (CD, NR, NA*)	Poor
187	Consuegra-Rodríguez et al, 2018	Yes	Yes	Yes	Yes	No	Yes	Yes	No	Yes	No	Yes	Other (CD, NR, NA*)	Yes	Yes	Good
188	Gérardin et al, 2013	Yes	Yes	Yes	Yes	No	Yes	Yes	Other (CD, NR, NA*)	Yes	Other (CD, NR, NA*)	Yes	Yes	Other (CD, NR, NA*)	Yes	Good
189	Escobar Vidarte et al, 2017	Yes	Yes	Yes	Yes	No	Yes	Yes	Other (CD, NR, NA*)	Yes	Other (CD, NR, NA*)	Yes	Other (CD, NR, NA*)	No	No	Fair
190	Faruque et al, 2017	Yes	Yes	Other (CD, NR, NA*)	Other (CD, NR, NA*)	Yes	Yes	Yes	Other (CD, NR, NA*)	Yes	Other (CD, NR, NA*)	Yes	Other (CD, NR, NA*)	No	No	Fair
191	Bertolotti et al, 2020	Yes	Yes	Yes	Yes	No	Yes	Yes	Other (CD, NR, NA*)	Yes	Other (CD, NR, NA*)	Yes	Other (CD, NR, NA*)	Yes	Yes	Good
192	Gohel et al, 2019	No	No	Yes	Yes	No	Yes	Yes	Other (CD, NR, NA*)	Yes	Other (CD, NR, NA*)	Yes	Other (CD, NR, NA*)	Other (CD, NR, NA*)	No	Fair
193	Bhagwati 2013	Yes	Yes	Yes	Yes	No	Yes	Yes	Other (CD, NR, NA*)	Yes	Other (CD, NR, NA*)	Yes	Other (CD, NR, NA*)	Other (CD, NR, NA*)	No	Good
194	Godaert et al, 2018	Yes	Yes	Yes	Yes	No	Yes	Yes	Other (CD, NR, NA*)	Yes	Other (CD, NR, NA*)	Yes	Other (CD, NR, NA*)	Other (CD, NR, NA*)	Yes	Good
196	Ravichandran et al, 2008	Yes	Yes	Other (CD, NR, NA*)	Yes	No	Yes	Yes	No	Yes	Yes	Yes	Other (CD, NR, NA*)	Yes	No	Fair
197	Bouquillard et al, 2018	Yes	Yes	Yes	Yes	No	Yes	Yes	No	Yes	No	Yes	Other (CD, NR, NA*)	Yes	No	Fair
198	Benjamanukul et al, 2021	Yes	Yes	Yes	Yes	No	Yes	No	No	Yes	No	Yes	Other (CD, NR, NA*)	Yes	Yes	Fair
199	Duvignaud et al. 2018	No	Yes	Yes	Yes	Yes	Yes	Yes	Other (CD, NR, NA*)	Yes	Other (CD, NR, NA*)	Yes	Yes	Other (CD, NR, NA*)	Yes	Good
200	Rianthavorn 2010	Yes	No	Other (CD, NR, NA*)	Yes	No	Yes	Yes		Yes	Other (CD, NR, NA*)	Yes	Other (CD, NR, NA*)	Other (CD, NR, NA*)	No	Fair
201	Da Silva Junior et al, 2019	Yes	Yes	Other (CD, NR, NA*)	Yes	No	Yes	Other (CD, NR, NA*)	No	Yes	No	Yes	Other (CD, NR, NA*)	Other (CD, NR, NA*)	Yes	Fair
202	Hsu et al, 2019	Yes	Yes	Other (CD, NR, NA*)	Yes	No	No	Other (CD, NR, NA*)	Other (CD, NR, NA*)	Yes	Other (CD, NR, NA*)	Yes	Other (CD, NR, NA*)	Other (CD, NR, NA*)	No	Fair
203	Pinzon-Redondo et al. 2016	Yes	Yes	Other (CD, NR, NA*)	Yes	No	Yes	Yes	Yes	Yes	No	Yes	No	Yes	No	Fair
204	Rolle et al. 2016	Yes	Yes	Yes	Yes	No	Yes	Yes	Yes	Yes	No	Yes	Other (CD, NR, NA*)	Yes	No	Good
205	Pouriayevali et al, 2019	Yes	Yes	Yes	Yes	Yes	No	No	Other (CD, NR, NA*)	Yes	Other (CD, NR, NA*)	Yes	Yes	Yes	Other (CD, NR, NA*)	Good
206	Nyamwaya et al, 2021	Yes	Yes	Yes	Yes	Yes	Yes	Yes	Other (CD, NR, NA*)	Yes	Other (CD, NR, NA*)	Yes	Other (CD, NR, NA*)	No	Other (CD, NR, NA*)	Good
207	van Ewijk et al, 2021	Yes	Yes	Yes	Yes	Yes	Yes	Yes	Other (CD, NR, NA*)	Yes	Other (CD, NR, NA*)	Yes	No	Yes	Yes	Good
208	Raad et al, 2016	Yes	Yes	Yes	Yes	Yes	Yes	Yes	Other (CD, NR, NA*)	Yes	Other (CD, NR, NA*)	Yes	Other (CD, NR, NA*)	Other (CD, NR, NA*)	No	Good
209	Sasmono et al. 2017	Yes	Yes	Other (CD, NR, NA*)	Yes	No	Yes	Yes	Yes	Yes	No	Yes	Other (CD, NR, NA*)	Other (CD, NR, NA*)	No	Good
210	Schwarz et al, 2012	Yes	Yes	Other (CD, NR, NA*)	Yes	No	No	Other (CD, NR, NA*)	Yes	Yes	Other (CD, NR, NA*)	Yes	Other (CD, NR, NA*)	Other (CD, NR, NA*)	Yes	Fair
211	Godaert et al, 2017	Yes	Yes	Yes	Yes	No	Other (CD, NR, NA*)	Other (CD, NR, NA*)	Other (CD, NR, NA*)	Yes	Other (CD, NR, NA*)	Yes	Other (CD, NR, NA*)	Other (CD, NR, NA*)	Yes	Fair
212	Antonio et al. 2018	Yes	Yes	Other (CD, NR, NA*)	Yes	No	Yes	Yes	Yes	Yes	No	Yes	Other (CD, NR, NA*)	Other (CD, NR, NA*)	No	Good
213	Kinimi et al, 2018	Yes	Yes	Yes	Yes	Yes	No	Other (CD, NR, NA*)	Other (CD, NR, NA*)	Yes	Other (CD, NR, NA*)	Yes	Other (CD, NR, NA*)	Other (CD, NR, NA*)	No	Fair
214	Budodo et al, 2020	Yes	Yes	Other (CD, NR, NA*)	Yes	No	Yes	Yes	No	Yes	No	Yes	Other (CD, NR, NA*)	Other (CD, NR, NA*)	Yes	Fair
215	Kawle et al, 2017	Yes	Yes	Yes	Yes	Yes	No	Other (CD, NR, NA*)	Other (CD, NR, NA*)	Yes	Other (CD, NR, NA*)	Yes	Other (CD, NR, NA*)	Other (CD, NR, NA*)	No	Fair
216	Cunha et al, 2017	No	Yes	Yes	Yes	Yes	Yes	Yes	Other (CD, NR, NA*)	Yes	Other (CD, NR, NA*)	Yes	Other (CD, NR, NA*)	Yes	No	Good
217	Curlier et al, 2021	No	Yes	Yes	Yes	No	Yes	Yes	Other (CD, NR, NA*)	Yes	Other (CD, NR, NA*)	Yes	Other (CD, NR, NA*)	Other (CD, NR, NA*)	No	Fair
218	Barreto et al, 2020	Yes	Yes	Yes	Yes	Yes	No	Other (CD, NR, NA*)	Other (CD, NR, NA*)	Yes	Other (CD, NR, NA*)	Yes	Other (CD, NR, NA*)	Other (CD, NR, NA*)	Yes	Good
219	Sharp et al, 2014	No	Yes	Yes	Yes	No	Yes	Yes	Yes	No	No	Yes	Other (CD, NR, NA*)	Other (CD, NR, NA*)	No	Fair
220	Gupta et al, 2019	Yes	Yes	Yes	Yes	No	Yes	Yes	Other (CD, NR, NA*)	Yes	Other (CD, NR, NA*)	Yes	Other (CD, NR, NA*)	Yes	No	Fair
221	Silva et al, 2019	No	Yes	Yes	Yes	No	Yes	Yes	Other (CD, NR, NA*)	Yes	Other (CD, NR, NA*)	Yes	Other (CD, NR, NA*)	Other (CD, NR, NA*)	No	Fair
222	Carvalho et al, 2019	Yes	Yes	Other (CD, NR, NA*)	Yes	No	Yes	Yes	No	Yes	No	Yes	Other (CD, NR, NA*)	Other (CD, NR, NA*)	No	Fair
223	Singh et al, 2018	Yes	Yes	Yes	Yes	No	Yes	Yes	Yes	Yes	Other (CD, NR, NA*)	Yes	Other (CD, NR, NA*)	Other (CD, NR, NA*)	Yes	Good
224	Sissoko et al, 2010	Yes	Yes	Yes	Yes	No	Yes	Yes	Yes	Yes	No	Yes	Other (CD, NR, NA*)	Other (CD, NR, NA*)	Yes	Good
225	Soulaphy et al. 2013	Yes	Yes	Other (CD, NR, NA*)	Yes	No	Yes	Yes	Other (CD, NR, NA*)	Yes	No	No	Other (CD, NR, NA*)	Other (CD, NR, NA*)	No	Fair
226	Javelle et al, 2015	No	Yes	Yes	Yes	No	Yes	Yes	Other (CD, NR, NA*)	Yes	Yes	Yes	Other (CD, NR, NA*)	Other (CD, NR, NA*)	No	Fair
228	Dutta et al, 2019	Yes	Yes	Yes	Yes	No	Yes	Yes	Other (CD, NR, NA*)	Yes	Yes	Yes	Other (CD, NR, NA*)	No	No	Good
229	Lima et al, 2020	Yes	Yes	Other (CD, NR, NA*)	Yes	No	Yes	Yes	No	Yes	Other (CD, NR, NA*)	Yes	Other (CD, NR, NA*)	Other (CD, NR, NA*)	Yes	Fair
230	Taraphdar et al, 2012	Yes	Yes	Other (CD, NR, NA*)	Yes	No	Yes	Yes	Yes	Yes	No	Yes	Other (CD, NR, NA*)	Other (CD, NR, NA*)	No	Fair
231	Taubitz et al, 2007	Yes	Yes	Other (CD, NR, NA*)	Yes	No	Other (CD, NR, NA*)	Yes	Yes	Other (CD, NR, NA*)	Other (CD, NR, NA*)	Yes	No	Yes	No	Fair
232	Torres et al, 2016	Yes	Yes	Other (CD, NR, NA*)	Yes	No	Yes	Yes	Yes	Yes	Other (CD, NR, NA*)	Yes	No	Other (CD, NR, NA*)	Yes	Fair
233	Dos Anjos et al, 2019	No	Yes	Yes	Yes	No	No	Other (CD, NR, NA*)	Other (CD, NR, NA*)	Yes	Other (CD, NR, NA*)	Yes	Other (CD, NR, NA*)	Other (CD, NR, NA*)	Yes	Fair
234	Gosciminski et al, 2015	No	Yes	Other (CD, NR, NA*)	No	No	Yes	Yes	No	Yes	No	Yes	Other (CD, NR, NA*)	Other (CD, NR, NA*)	No	Fair
235	Tritsch et al, 2020	Yes	Yes	Yes	Yes	No	Yes	Yes	Other (CD, NR, NA*)	Yes	Other (CD, NR, NA*)	Yes	Other (CD, NR, NA*)	Yes	No	Good
236	Carrera et al, 2017	Yes	Yes	Other (CD, NR, NA*)	Yes	No	Yes	Yes	No	Yes	No	Yes	Other (CD, NR, NA*)	Other (CD, NR, NA*)	Yes	Fair
237	Bloch et al, 2016	No	Yes	Yes	Yes	No	No	Other (CD, NR, NA*)	Other (CD, NR, NA*)	Yes	Other (CD, NR, NA*)	Yes	Other (CD, NR, NA*)	Other (CD, NR, NA*)	Yes	Fair
238	Valamparampil et al, 2009	Yes	Yes	Other (CD, NR, NA*)	Yes	No	Yes	Yes	Yes	Yes	No	Yes	Other (CD, NR, NA*)	Other (CD, NR, NA*)	No	Fair
239	Muianga et al, 2018	Yes	Yes	Other (CD, NR, NA*)	Yes	No	Yes	Yes	Yes	Yes	No	Yes	Other (CD, NR, NA*)	Other (CD, NR, NA*)	Yes	Fair
240	Velasco et al. 2015	Yes	Yes	Other (CD, NR, NA*)	Yes	No	Yes	Yes	Yes	No	No	Yes	Other (CD, NR, NA*)	Other (CD, NR, NA*)	No	Fair
241	Ninla-Aesong et al, 2020	Yes	No	Yes	Yes	Yes	Yes	Yes	Other (CD, NR, NA*)	Yes	Other (CD, NR, NA*)	Yes	Other (CD, NR, NA*)	Yes	Other (CD, NR, NA*)	Good
242	Roques et al, 2018	Yes	Yes	Other (CD, NR, NA*)	Yes	No	Yes	Yes	Yes	Yes	Yes	Yes	Yes	Other (CD, NR, NA*)	Yes	Good
243	Waggoner et al, 2016	Yes	Yes	Other (CD, NR, NA*)	Yes	No	Yes	Yes	Yes	Yes	No	Yes	Other (CD, NR, NA*)	Other (CD, NR, NA*)	Yes	Fair
244	Waggoner et al, 2017	Yes	Yes	Other (CD, NR, NA*)	Yes	No	Other (CD, NR, NA*)	Yes	Yes	Yes	No	Yes	Other (CD, NR, NA*)	No	Yes	Fair
245	Tauro et al. 2019	No	Yes	Other (CD, NR, NA*)	No	No	Yes	Yes	Yes	No	No	Yes	Other (CD, NR, NA*)	Other (CD, NR, NA*)	No	Fair
257	Sharp et al., 2019	Yes	Yes	Yes	Yes	Yes	Yes	Yes	Other (CD, NR, NA*)	Yes	No	Yes	Other (CD, NR, NA*)	Yes	Yes	Good
258	Carabali et al., 2018	Yes	Yes	Yes	Yes	No	Yes	Yes	Other (CD, NR, NA*)	Other (CD, NR, NA*)	Yes	Yes	Other (CD, NR, NA*)	Yes	Yes	Good
260	Nanakorn et al., 2021	Yes	Yes	Other (CD, NR, NA*)	Yes	No	No	Yes	Other (CD, NR, NA*)	No	Other (CD, NR, NA*)	Yes	Other (CD, NR, NA*)	Other (CD, NR, NA*)	No	Fair
262	Sow et al., 2018	Yes	No	Other (CD, NR, NA*)	Other (CD, NR, NA*)	No	Yes	Yes	Other (CD, NR, NA*)	No	Other (CD, NR, NA*)	Yes	Other (CD, NR, NA*)	Other (CD, NR, NA*)	No	Fair
263	Centers for Disease Control and Prevention (CDC), 2012	No	Yes	Yes	Yes	No	No	Yes	No	No	No	Yes	Other (CD, NR, NA*)	Other (CD, NR, NA*)	No	Fair
264	Jain et al., 2020	Yes	Yes	Other (CD, NR, NA*)	Yes	No	No	Yes	Other (CD, NR, NA*)	Other (CD, NR, NA*)	No	Yes	Other (CD, NR, NA*)	Yes	No	Fair
267	Tomashek et al., 2017	Yes	Yes	Other (CD, NR, NA*)	Yes	Other (CD, NR, NA*)	No	Yes	Other (CD, NR, NA*)	Other (CD, NR, NA*)	Yes	Yes	Other (CD, NR, NA*)	No	No	Good
268	Khai Ming et al., 1974	Yes	Yes	Yes	Yes	No	Yes	Yes	No	No	No	Yes	Other (CD, NR, NA*)	Other (CD, NR, NA*)	No	Fair
269	Arvind et al., 2018	Yes	Yes	Yes	Yes	No	Yes	Yes	Other (CD, NR, NA*)	Yes	No	Yes	No	Yes	No	Fair
270	Sharp et al., 2021	Yes	Yes	Yes	Yes	No	Yes	Yes	Yes	Yes	No	Yes	No	Yes	No	Fair
271	Jain et al., 2017	Yes	Yes	No	Yes	No	Yes	Yes	Yes	Yes	No	Yes	No	No	Yes	Fair
272	Sánchez-Arcila et al., 2020	Yes	Yes	Other (CD, NR, NA*)	Yes	No	Yes	Yes	Other (CD, NR, NA*)	Yes	No	Yes	No	Other (CD, NR, NA*)	No	Fair
273	Kaur et al., 2018	Yes	Yes	Other (CD, NR, NA*)	Yes	No	Yes	Yes	Other (CD, NR, NA*)	Yes	No	Yes	No	Other (CD, NR, NA*)	No	Fair
274	Edwards et al., 2016	Yes	Yes	Other (CD, NR, NA*)	Yes	No	Yes	Yes	Other (CD, NR, NA*)	Yes	No	Yes	No	Other (CD, NR, NA*)	No	Fair
275	Endale et al., 2020	Yes	No	Other (CD, NR, NA*)	Other (CD, NR, NA*)	No	Yes	Yes	No	Yes	No	Yes	No	Other (CD, NR, NA*)	Yes	Fair
276	Rueda et al., 2019	Yes	Yes	No	Yes	No	Yes	Yes	Other (CD, NR, NA*)	Yes	No	Yes	No	Other (CD, NR, NA*)	No	Fair
277	Vasquez et al., 2018	Yes	Yes	Other (CD, NR, NA*)	Yes	No	Yes	Yes	Yes	Yes	No	Yes	No	Other (CD, NR, NA*)	No	Fair
284	Mugabe et al., 2018	Yes	Yes	Yes	Yes	No	Yes	Yes	Other (CD, NR, NA*)	Yes	No	Yes	No	Other (CD, NR, NA*)	No	Fair
285	Mukherjee et al., 2017	No	No	Other (CD, NR, NA*)	Yes	No	Yes	Yes	Yes	Yes	No	Yes	No	Other (CD, NR, NA*)	No	Fair
287	Meraj et al., 2020	Yes	Yes	Other (CD, NR, NA*)	Yes	No	Yes	Yes	No	Yes	No	Yes	No	Other (CD, NR, NA*)	No	Fair
288	Dutta et al., 2018	Yes	No	Other (CD, NR, NA*)	Other (CD, NR, NA*)	No	Yes	Yes	No	Yes	No	Yes	No	Other (CD, NR, NA*)	No	Fair
289	Chang et al., 2018	Yes	Yes	Other (CD, NR, NA*)	Yes	No	Yes	Yes	No	Yes	No	Yes	No	Yes	Yes	Fair
293	Sánchez-Carbonel et al., 2018	Yes	Yes	Other (CD, NR, NA*)	Yes	No	Yes	Yes	No	Yes	No	Yes	No	Other (CD, NR, NA*)	No	Fair
296	Godaert et al., 2020	Yes	Yes	Other (CD, NR, NA*)	Yes	No	Yes	Yes	No	Yes	No	Yes	No	Yes	Yes	Fair
298	Elsinga et al., 2017	Yes	Yes	Yes	Yes	No	Yes	Yes	No	Yes	No	Yes	No	Other (CD, NR, NA*)	No	Fair
300	Godaert et al., 2019	Yes	Yes	Other (CD, NR, NA*)	Yes	No	Yes	Yes	No	Yes	No	Yes	No	Yes	Yes	Fair
302	Deoshatwar et al., 2017	Yes	No	Other (CD, NR, NA*)	Yes	No	Yes	Yes	No	Yes	No	Yes	No	Other (CD, NR, NA*)	No	Fair
307	Sahadeo et al., 2015	Yes	Yes	Other (CD, NR, NA*)	Yes	Yes	Yes	Yes	No	Yes	No	Yes	No	Other (CD, NR, NA*)	Yes	Good
308	Langsjoen et al 2016	Yes	Yes	Other (CD, NR, NA*)	Yes	No	Yes	Yes	Other (CD, NR, NA*)	Yes	No	Yes	Yes	Other (CD, NR, NA*)	Yes	Good
309	Ferreira et al 2020	Yes	Yes	Yes	Yes	No	Yes	Yes	Other (CD, NR, NA*)	Yes		Yes	Yes	Yes	Yes	Good
311	Dorleans et al 2018	Yes	Yes	Yes	Yes	No	No	No	Other (CD, NR, NA*)	Yes	No	Yes	Other (CD, NR, NA*)	Other (CD, NR, NA*)	No	Fair
312	Chelluboina et al 2019	Yes	No	No	Yes	No	Yes	Yes	Other (CD, NR, NA*)	Yes	Yes	Yes	Other (CD, NR, NA*)	No	No	Fair
314	Bonifay et al 2018	Yes	Yes	Yes	Yes	No	Yes	Yes	Other (CD, NR, NA*)	Yes	No	Yes	Other (CD, NR, NA*)	No	No	Fair
315	Dwibedi et al 2011	Yes	Yes	Other (CD, NR, NA*)	Yes	No	No	No	Other (CD, NR, NA*)	Yes	No	Yes	Other (CD, NR, NA*)	Other (CD, NR, NA*)	No	Fair
318	Silva et al 2021	Yes	Yes	Yes	Yes	No	Yes	Yes	Other (CD, NR, NA*)	Yes	Yes	Yes	Other (CD, NR, NA*)	No	Yes	Good
326	Mohanty et al 2013	Yes	Yes	Other (CD, NR, NA*)	Yes	No	No	No	Other (CD, NR, NA*)	Yes	No	Yes	Other (CD, NR, NA*)	Other (CD, NR, NA*)	No	Fair
327	Omatola et al 2020	Yes	Yes	Yes	Yes	Yes	No	No	Other (CD, NR, NA*)	Yes	No	Yes	Other (CD, NR, NA*)	Other (CD, NR, NA*)	Yes	Good
332	Sharma et al 2016	No	No	No	Yes	No	No	No	Other (CD, NR, NA*)	No	No	No	Other (CD, NR, NA*)	Other (CD, NR, NA*)	No	Poor
333	Delgado-Enciso et al 2018	No	Yes	Yes	Yes	No	Yes	Yes	Other (CD, NR, NA*)	Yes	No	Yes	Other (CD, NR, NA*)	Other (CD, NR, NA*)	No	Fair
334	Zammarchi et al 2016	Yes	Yes	Yes	Yes	No	No	No	Other (CD, NR, NA*)	Yes	No	Yes	Other (CD, NR, NA*)	Other (CD, NR, NA*)	No	Fair
335	da Costa et al 2017	No	No	No	Yes	No	No	No	Other (CD, NR, NA*)	No	No	No	Other (CD, NR, NA*)	Other (CD, NR, NA*)	No	Poor
336	Watson et al 2019	Yes	Yes	Yes	Yes	No	Yes	Yes	Other (CD, NR, NA*)	Yes	No	Yes	Other (CD, NR, NA*)	No	Yes	Good
338	Stewart-Ibarra et al 2018	Yes	Yes	Yes	Yes	No	No	No	Other (CD, NR, NA*)	Yes	No	Yes	Other (CD, NR, NA*)	Other (CD, NR, NA*)	No	Fair
339	Heath et al. 2017	Yes	Yes	Yes	Yes	No	No	No	Other (CD, NR, NA*)	Yes	No	Yes	Other (CD, NR, NA*)	other (CD, NR, NA*)	Yes	Fair
343	Bagno et al 2019	Yes	Yes	Yes	Yes	No	No	No	Other (CD, NR, NA*)	Yes	Yes	Yes	Other (CD, NR, NA*)	Other (CD, NR, NA*)	No	Fair
344	Rogier et al 2018	No	Yes	Yes	Yes	No	No	No	Other (CD, NR, NA*)	Yes	No	Yes	Other (CD, NR, NA*)	Other (CD, NR, NA*)	No	Fair
346	Amin et al	Yes	Yes	Yes	Yes	No	No	No	Other (CD, NR, NA*)	Yes	No	Yes	Other (CD, NR, NA*)	Other (CD, NR, NA*)	No	Fair
347	do Nascimento Costa et al	Yes	Yes	Yes	Yes	Yes	Yes	Yes	Other (CD, NR, NA*)	Yes	Yes	Yes	Other (CD, NR, NA*)	Yes	No	Good
349	Basurko et al	Yes	Yes	Yes	Yes	No	Yes	Yes	Other (CD, NR, NA*)	Yes	No	Yes	Other (CD, NR, NA*)	Yes	Yes	Good
352	Oliveira de Andrade et al	Yes	Yes	No	Yes	No	No	No	Other (CD, NR, NA*)	Yes	No	Yes	Other (CD, NR, NA*)	Other (CD, NR, NA*)	No	Fair
355	Alves de Souza et al	Yes	Yes	Yes	Yes	No	No	No	Other (CD, NR, NA*)	Yes	No	Yes	Other (CD, NR, NA*)	Other (CD, NR, NA*)	No	Fair
357	de la Mora et al	Yes	Yes	Other (CD, NR, NA*)	No	No	No	No	Other (CD, NR, NA*)	Yes	No	Yes	Other (CD, NR, NA*)	Other (CD, NR, NA*)	No	Fair
358	Doran et al	Yes	Yes	Yes	Yes	No	Yes	Yes	Other (CD, NR, NA*)	Yes	No	Yes	Other (CD, NR, NA*)	Yes	Yes	Good
359	Doran et al	Yes	Yes	No	Yes	No	Yes	Yes	Other (CD, NR, NA*)	Yes	No	Yes	Other (CD, NR, NA*)	Yes	Yes	Good
362	Liu et al	Yes	Yes	Yes	Yes	No	No	No	Other (CD, NR, NA*)	Yes	No	Yes	Other (CD, NR, NA*)	Yes	No	Fair
365	Gomes et al	Yes	Yes	Yes	Yes	No	No	No	Other (CD, NR, NA*)	Yes	No	Yes	Other (CD, NR, NA*)	Other (CD, NR, NA*)	No	Fair
366	Gupta et al	Yes	Yes	Yes	Yes	No	Yes	Yes	Other (CD, NR, NA*)	Yes	No	Yes	Other (CD, NR, NA*)	Yes	No	Good
368	Hossain et al	Yes	Yes	Yes	Yes	No	Yes	Yes	Other (CD, NR, NA*)	Yes	No	Yes	Other (CD, NR, NA*)	No	No	Fair
370	Jacob-Nascimento et al	Yes	Yes	Other (CD, NR, NA*)	Yes	No	Yes	Yes	Other (CD, NR, NA*)	Yes	No	Yes	Other (CD, NR, NA*)	No	Yes	Good
371	Khan et al	No	Yes	Yes	Yes	No	No	No	Other (CD, NR, NA*)	Yes	No	Yes	Other (CD, NR, NA*)	Other (CD, NR, NA*)	No	Fair
372	Khor et al	Yes	Yes	Yes	Yes	No	No	No	Other (CD, NR, NA*)	Yes	No	Yes	Other (CD, NR, NA*)	Other (CD, NR, NA*)	No	Fair
373	Krutikov et al	No	No	Other (CD, NR, NA*)	Other (CD, NR, NA*)	No	Yes	Yes	Other (CD, NR, NA*)	Yes	No	No	Other (CD, NR, NA*)	No	No	Fair
374	Lazari et al	Yes	Yes	Yes	Yes	Yes	Yes	Yes	Other (CD, NR, NA*)	Yes	No	Yes	Other (CD, NR, NA*)	No	No	Good
375	Lobkowicz et al	Yes	Yes	Yes	Yes	Yes	Yes	Yes	Other (CD, NR, NA*)	Yes	Other (CD, NR, NA*)	Yes	Other (CD, NR, NA*)	Other (CD, NR, NA*)	Yes	Good
376	Luvai et al	Yes	Yes	Yes	Yes	No	No	No	Other (CD, NR, NA*)	Yes	No	Yes	Other (CD, NR, NA*)	Other (CD, NR, NA*)	Yes	Fair
377	Medina-Cintron et al	Yes	Yes	Yes	Yes	No	Yes	Yes	Other (CD, NR, NA*)	Yes	No	Yes	Other (CD, NR, NA*)	No	No	Fair
379	Nyamwaya et al	Yes	Yes	No	Yes	No	No	No	Other (CD, NR, NA*)	Yes	No	Yes	Other (CD, NR, NA*)	Other (CD, NR, NA*)	Yes	Fair
381	Rachmat et al	Yes	Yes	Yes	Yes	No	No	No	Other (CD, NR, NA*)	Yes	No	Yes	Other (CD, NR, NA*)	Other (CD, NR, NA*)	No	Fair
383	Ranzolin et al 2022	Yes	Yes	Yes	Yes	No	Yes	Yes	Other (CD, NR, NA*)	Other (CD, NR, NA*)	No	Yes	Other (CD, NR, NA*)	Yes	No	Good
385	Restrepo et al 2022	Yes	Yes	Yes	Yes	No	Yes	Yes	Other (CD, NR, NA*)	Yes	No	Yes	Other (CD, NR, NA*)	Other (CD, NR, NA*)	No	Good
388	Srikirin et al 2022	Yes	Yes	Yes	Yes	No	Yes	Other (CD, NR, NA*)	Other (CD, NR, NA*)	Yes	No	Yes	Other (CD, NR, NA*)	Other (CD, NR, NA*)	No	Good
389	Tarazona-Castro et al 2022	Yes	Yes	Yes	Yes	No	No	No	Other (CD, NR, NA*)	Yes	No	Yes	Other (CD, NR, NA*)	Other (CD, NR, NA*)	No	Fair
390	Shivaleela et al 2022	No	No	Yes	Yes	Yes	No	No	Other (CD, NR, NA*)	Yes	No	Yes	Other (CD, NR, NA*)	Other (CD, NR, NA*)	No	Fair
392	Tun et al 2022	No	Yes	Yes	Yes	No	No	No	Other (CD, NR, NA*)	Yes	No	Yes	Other (CD, NR, NA*)	Other (CD, NR, NA*)	No	Fair
394	Badoni et al 2023	Yes	Yes	Yes	Yes	No	No	No	Other (CD, NR, NA*)	Yes	No	Yes	Other (CD, NR, NA*)	Other (CD, NR, NA*)	No	Fair
397	Moreira et al. 2023	Yes	No	Other (CD, NR, NA*)	No	No	Yes	Yes	Yes	Yes	No	No	Other (CD, NR, NA*)	No	No	Fair
															Good	94
															Fair	198
															Poor	13
															Total	305
															Interventional	17
															Total	322

## Sheet: D&B
Id	Author, year	1	2	3	4	5	6	7	8	9	10	11	12	13	14	15	16	17	18	19	20	21	22	23	24	25	26	Score
6	Padmakumar et al., 2009	Y	Y	Y	Y	N	Y	Y	U	Y	Y	Y	Y	Y	N	N	NA	Y	Y	Y	Y	Y	Y	Y	N	N	N	18
13	Renapurkar, 2011	Y	N	N	Y	N	N	N	N	N	N	U	U	U	U	U	U	N	NA	U	U	U	Y	N	NA	N	N	3
72	Elsinga et al., 2018	Y	Y	Y	Y	N	Y	Y	N	Y	Y	U	U	U	N	N	Y	Y	Y	Y	Y	Y	Y	Y	N	U	Y	17
79	De Oliveira et al, 2019	Y	Y	Y	Y	U	Y	Y	Y	Y	Y	U	U	U	N	Y	Y	Y	Y	Y	Y	Y	Y	Y	N	U	N	18
80	De Souza et al. 2021	Y	Y	Y	Y	U	Y	Y	N	Y	Y	U	U	U	Y	Y	Y	Y	Y	Y	Y	Y	Y	Y	Y	U	Y	20
119	Sharma 2018	N	N	Y	Y	N	Y	Y	N	Y	Y	Y	Y	Y	N	N	Y	Y	Y	U	Y	Y	Y	Y	U	N	Y	17
133	Blettery et al., 2016	N	Y	Y	Y	N	Y	Y	N	Y	Y	U	U	U	N	N	Y	Y	Y	Y	Y	Y	Y	U	U	U	Y	15
156	De Lamballerie et al, 2008	N	N	Y	Y	U	N	N	Y	Y	Y	U	U	U	Y	Y	Y	Y	U	Y	Y	Y	Y	Y	Y	U	U	15
227	Amaral et al. 2020	N	Y	Y	Y	U	Y	Y	Y	Y	Y	U	U	U	N	N	Y	NA	Y	Y	Y	Y	Y	N	N	U	Y	15
280	Chopra et al. 2014	y	y	y	y	n	y	y	y	N	N	U	U	y	n	y	U	y	N	y	y	y	y	y	N	N	y	16
281	Ravindran and Alias, 2017	y	y	y	y	n	y	Y	N	N	N	Y	Y	Y	N	N	U	Y	Y	Y	Y	Y	Y	Y	N	U	Y	17
348	August et al. 2021	y	y	y	y	n	y	y	y	y	y	y	u	y	n	y	y	y	y	y	y	y	y	y	y	u	y	22
351	Carvalho et al. 2021	Y	Y	y	y	n	y	y	y	n	y	y	u	Y	n	n	u	NA	Y	u	Y	Y	y	Y	u	u	y	16
361	Kamal et al. 2021	Y	Y	Y	Y	N	Y	Y	Y	N	Y	U	U	Y	N	N	Y	NA	Y	Y	Y	P	P	Y	Y	Y	NA	16
386	Bennett et al 2022	y	y	y	y	n	y	y	y	n	y	y	u	y	y	y	y	n	y	y	y	y	y	y	y	u	y	21
395	Schneider et al. 2023	Y	Y	Y	Y	N	Y	Y	Y	N	N	Y	Y	Y	Y	Y	NA	Y	Y	Y	Y	Y	Y	Y	Y	U	Y	21
399	Shaw et al. 2023	Y	Y	Y	Y	N	Y	N	Y	N	N	Y	Y	Y	N	Y	NA	NA	U	Y	Y	Y	Y	Y	Y	U	Y	17
