# Supplementary material for: Clinical outcomes of chikungunya: A systematic literature review and meta-analysis
Source: PLoS Negl Trop Dis. 2024 Jun 7;18(6):e0012254. doi: 10.1371/journal.pntd.0012254 (PMC11189168; doi:10.1371/journal.pntd.0012254)
Supplement: S2 Table — (XLSX) [file pntd.0012254.s005.xlsx]

## Sheet: Data Extraction
Reference information								Age (years)																		Co-infection with Zika/Dengue virus
Id	Author	Title	Journal	Full citation	DOI	Study design	Study Site	Base case									Subgroup									Base case					Subgroup
								N	Mean	SD	Median	SE	Min	Max	95% LCI	95% UCI	N	Mean	SD	Median	SE	Min	Max	95% LCI	95% UCI	Evaluable (n)	Zika (n)	Zika (%)	Dengue (n)	Dengue (%)	Evaluable (n)	Zika (n)	Zika (%)	Dengue (n)	Dengue (%)
1	Sergon et al., 2007	Seroprevalence of Chikungunya virus infection on Grande Comore Island, union of the Comoros, 2005	The American Journal of Tropical Medicine and Hygiene	Sergon, K., Yahaya, A. A., Brown, J., Bedja, S. A., Mlindasse, M., Agata, N., Allaranger, Y., Ball, M. D., Powers, A. M., Ofula, V., Onyango, C., Konongoi, L. S., Sang, R., Njenga, M. K., & Breiman, R. F. (2007). Seroprevalence of Chikungunya virus infection on Grande Comore Island, union of the Comoros, 2005. The American Journal of Tropical Medicine and Hygiene, 76(6), 1189–1193.		Cross-sectional survey	Comoros. Grande Comore Island,	209	40		39						121	39		36
2	Sergon et al., 2008	Seroprevalence of Chikungunya Virus (CHIKV) Infection on Lamu Island, Kenya, October 2004	The American Journal of Tropical Medicine and Hygiene	Sergon, K., Njuguna, C., Kalani, R., Ofula, V., Onyango, C., Konongoi, L. S., Bedno, S., Burke, H., Dumilla, A. M., Konde, J., Njenga, M. K., Sang, R., & Breiman, R. F. (2008). Seroprevalence of Chikungunya virus (CHIKV) infection on Lamu Island, Kenya, October 2004. The American Journal of Tropical Medicine and Hygiene, 78(2), 333–337. https://ajtmh.org/doi/10.4269/ajtmh.2008.78.333	10.4269/ajtmh.2008.78.333	Cross-sectional seroprevalence study	Lamu Island, Kenya	215	34		32						73	30		25
3	Rezza et al., 2007	Infection with chikungunya virus in Italy: an outbreak in a temperate region	The Lancet	Rezza, G., Nicoletti, L., Angelini, R., Romi, R., Finarelli, A., Panning, M., Cordioli, P., Fortuna, C., Boros, S., Magurano, F., Silvi, G., Angelini, P., Dottori, M., Ciufolini, M., Majori, G., & Cassone, A. (2007). Infection with chikungunya virus in Italy: An outbreak in a temperate region. The Lancet, 370(9602), 1840–1846. https://doi.org/10.1016/S0140-6736(07)61779-6	10.1016/S0140-6736(07)61779-6	Active surveillance study (prospectively and retrospectively)	Italy	0-19: 12; 20-39: 26; 40-59: 62; 60-70: 78; ≥80: 27			60		1	95
4	Moro et al., 2012	Long-term chikungunya infection clinical manifestations after an outbreak in Italy: A prognostic cohort study	Journal of Infection	Moro, M. L., Rezza, G., Grilli, E., Angelini, R., Macini, P., Spataro, N., Gagliotti, C., Massimiliani, E., Sambri, V., Pierro, A. M., Silvi, G., Mattivi, A., Finarelli, A. C., & Seyler, T. (2010). Chikungunya Virus in North-Eastern Italy: A Seroprevalence Survey. The American Journal of Tropical Medicine and Hygiene, 82(3), 508–511. https://doi.org/10.4269/ajtmh.2010.09-0322	10.1016/j.jinf.2012.04.005	Prospective prognostic cohort study	Emilia-Romagna region, Italy	250									- - -
5	Murillo-Zamora et al., 2018	Persistent Arthralgia and Related Risks Factors: A Cohort Study at 12 Months from Laboratory-Confirmed Chikungunya Infection	Archives of Medical Research	Murillo-Zamora, E., Mendoza-Cano, O., Trujillo-Hernández, B., Guzmán-Esquivel, J., Higareda-Almaraz, E., Higareda-Almaraz, M. A., Sánchez-Piña, R. A., & Lugo-Radillo, A. (2018). Persistent Arthralgia and Related Risks Factors: A Cohort Study at 12 Months from Laboratory-Confirmed Chikungunya Infection. Archives of Medical Research, 49(1), 65–73. https://doi.org/10.1016/j.arcmed.2018.04.008	10.1016/j.arcmed.2018.04.008	Multicenter retrospective cohort study	State of Colima, Mexico	Total: 217; 15-39 years: 108; 40-64 years: 91; >65 years: 18	41.2	14.8
6	Padmakumar et al., 2009	Comparative evaluation of four therapeutic regimes in chikungunya arthritis: a prospective randomized parallel-group study	Indian Journal of Rheumatology	Padmakumar, B., Jayan, J. B., Menon, R. M., Krishnankutty, B., Payippallil, R., & Nisha, R. (2009). Comparative evaluation of four therapeutic regimes in chikungunya arthritis: A prospective randomized parallel-group study. Indian Journal of Rheumatology, 4(3), 94–101. https://doi.org/10.1016/S0973-3698(10)60189-6	10.1016/S0973-3698(10)60189-6	Prospective randomized parallel-group study	India, Kerala State Institute of Virology and Infectious Diseases, Alappuzha	30	50.07	10.49							30 30 30	Group B: 49.63 Group C: 50.83 Group D: 47.10	Group B: 11.10 Group C: 11.38 Group D: 9.24
7	Paul et al., 2011	Clinical profile and long-term sequelae of Chikungunya fever	Indian Journal of Rheumatology	Paul, B. J., Pannarkady, G., Moni, S. P., & Thachil, E. J. (2011). Clinical profile and long-term sequelae of Chikungunya fever. Indian Journal of Rheumatology, 6(1), 12–19. https://doi.org/10.1016/S0973-3698(11)60024-1	10.1016/S0973-3698(11)60024-1		India. Outpatient department of Medical College Calicut	100					20	60			100					20	60
8	Tandale et al., 2009	Systemic involvements and fatalities during Chikungunya epidemic in India, 2006	Journal of Clinical Virology	Tandale, B. V., Sathe, P. S., Arankalle, V. A., Wadia, R. S., Kulkarni, R., Shah, S. V., Shah, S. K., Sheth, J. K., Sudeep, A. B., Tripathy, A. S., & Mishra, A. C. (2009). Systemic involvements and fatalities during Chikungunya epidemic in India, 2006. Journal of Clinical Virology, 46(2), 145–149. https://doi.org/10.1016/j.jcv.2009.06.027	10.1016/j.jcv.2009.06.027	Prospective investigation	10 hospitals in Ahmedabad, India	<20: 2; 20-39: 5; 40-59: 12; >60: 6									<20: 0; 20-39: 0; 40-59: 5; >60: 20 <20: 2; 20-39: 1; 40-59: 7; >60: 30
9	Win et al., 2010	Chikungunya fever in Singapore: Acute clinical and laboratory features, and factors associated with persistent arthralgia	Journal of Clinical Virology	Win, M. K., Chow, A., Dimatatac, F., Go, C. J., & Leo, Y. S. (2010). Chikungunya fever in Singapore: Acute clinical and laboratory features, and factors associated with persistent arthralgia. Journal of Clinical Virology, 49(2), 111–114. https://doi.org/10.1016/j.jcv.2010.07.004	10.1016/j.jcv.2010.07.004	Prospective cohort study	Singapore	97	37			NA	20	40
10	Mohd Zim et al., 2013	Chikungunya infection in Malaysia: Comparison with dengue infection in adults and predictors of persistent arthralgia	Journal of Clinical Virology	Mohd Zim, M. A., Sam, I.-C., Omar, S. F. S., Chan, Y. F., AbuBakar, S., & Kamarulzaman, A. (2013). Chikungunya infection in Malaysia: Comparison with dengue infection in adults and predictors of persistent arthralgia. Journal of Clinical Virology, 56(2), 141–145. https://doi.org/10.1016/j.jcv.2012.10.019	10.1016/j.jcv.2012.10.019		University Malaya Medical Centre, in Kuala Lumpur, Malaysia.	53	49.2	14
12	Segura-Charry et al., 2021	Musculoskeletal disorders due to chikungunya virus: A real experience in a rheumatology department in Neiva, Huila	Reumatología Clínica (English Edition)	Segura-Charry, J. S., Parada-Martinez, M. A., Segura-Puello, H. R., Muñoz-Forero, D. M., Nieto-Mosquera, D. L., Villamil-Ballesteros, A. C., & Cortés-Muñoz, A. J. (2021). Musculoskeletal disorders due to chikungunya virus: A real experience in a rheumatology department in Neiva, Huila. Reumatología Clínica (English Edition), 17(8), 456–460. https://doi.org/10.1016/j.reumae.2020.04.003	10.1016/j.reumae.2020.04.003	An observational, longitudinal and retrospective analysis	Neiva, Huila, Colombia	410	57.3	11.7
13	Renapurkar, 2011	Efficacy of chloroquine in management of Chikungunya: a Phase IV clinical trial.	International Journal of Pharma and Bio Sciences	Renapurkar, D. K. (2011). Efficacy of chloroquine in management of Chikungunya: A Phase IV clinical trial. International Journal of Pharma and Bio Sciences, 2(1). https://www.cabdirect.org/globalhealth/abstract/20113339682		Phase IV clinical trial	India
14	Zaman et al., 2018	Clinical features and risk factors of chikungunya fever	Rawal Medical Journal	Zaman, H., Saeed, B., Rauf, A., & Ali, A. (2018). Clinical features and risk factors of chikungunya fever. Rawal Medical Journal, 43, 603–605.		Descriptive cross-sectional study	Ayub Teaching Hospital, Abbottabad, Pakistan	48	39.1	12.3			16	67
15	Seetharam et al., 2012	Cutaneous manifestations of chikungunya fever	Indian Pediatrics	Seetharam, K. A., Sridevi, K., & Vidyasagar, P. (2012). Cutaneous manifestations of chikungunya fever. Indian Pediatrics, 49(1), 51–53. https://doi.org/10.1007/s13312-012-0007-7	10.1007/s13312-012-0007-7		Andhra Pradesh, India
16	Sissoko et al., 2008	Outbreak of Chikungunya fever in Mayotte, Comoros archipelago, 2005-2006	Transactions of the Royal Society of Tropical Medicine and Hygiene	Sissoko, D., Malvy, D., Giry, C., Delmas, G., Paquet, C., Gabrie, P., Pettinelli, F., Sanquer, M. A., & Pierre, V. (2008). Outbreak of Chikungunya fever in Mayotte, Comoros archipelago, 2005–2006. Transactions of the Royal Society of Tropical Medicine and Hygiene, 102(8), 780–786. https://doi.org/10.1016/j.trstmh.2008.02.018	10.1016/j.trstmh.2008.02.018	Seroprevalence survey	Mayotte Island, part of the Comoros archipelago (Mozambique Channel, southwestern Indian Ocean)	-			-		-	-			629			27		0	99
17	Yoosuf et al., 2009	First report of chikungunya from the Maldives	Transactions of the Royal Society of Tropical Medicine and Hygiene	Yoosuf, A. A., Shiham, I., Mohamed, A. J., Ali, G., Luna, J. M., Pandav, R., Gongal, G. N., Nisaluk, A., Jarman, R. G., & Gibbons, R. V. (2009). First report of chikungunya from the Maldives. Transactions of the Royal Society of Tropical Medicine and Hygiene, 103(2), 192–196. https://doi.org/10.1016/j.trstmh.2008.09.006	10.1016/j.trstmh.2008.09.006		Maldives	67
18	Manimunda et al., 2010	Clinical progression of chikungunya fever during acute and chronic arthritic stages and the changes in joint morphology as revealed by imaging	Transactions of the Royal Society of Tropical Medicine and Hygiene	Manimunda, S. P., Vijayachari, P., Uppoor, R., Sugunan, A. P., Singh, S. S., Rai, S. K., Sudeep, A. B., Muruganandam, N., Chaitanya, I. K., & Guruprasad, D. R. (2010). Clinical progression of chikungunya fever during acute and chronic arthritic stages and the changes in joint morphology as revealed by imaging. Transactions of the Royal Society of Tropical Medicine and Hygiene, 104(6), 392–399. ht…	10.1016/j.trstmh.2010.01.011	Longitudinal follow-up study	Dakshina Kannada is a district in Karnataka state, India	203	-		35						10-13 years: 22 14-19 years: 13 20-29 years: 39 30-44 years: 62 ≥45 years: 67			- - - - -
20	Suryawanshi et al., 2009	Clinical profile of chikungunya fever in patients in a tertiary care centre in Maharashtra, India	The Indian Journal of Medical Research	Suryawanshi, S. D., Dube, A. H., Khadse, R. K., Jalgaonkar, S. V., Sathe, P. S., Zawar, S. D., & Holay, M. P. (2009). Clinical profile of chikungunya fever in patients in a tertiary care centre in Maharashtra, India. The Indian Journal of Medical Research, 129(4), 438–441.		Descriptive study	Tertiary care hospital in Maharashtra State, India	87	26	11.7			13	70			-	-	-			-	-
22	Yusoff et al., 2013	The assessment of risk factors for the Central/East African Genotype of chikungunya virus infections in the state of Kelantan: a case control study in Malaysia	BMC Infectious Diseases	Yusoff, A. F., Mustafa, A. N., Husaain, H. M., Hamzah, W. M., Yusof, A. M., Harun, R., & Abdullah, F. N. (2013). The assessment of risk factors for the Central/East African Genotype of chikungunya virus infections in the state of Kelantan: A case control study in Malaysia. BMC Infectious Diseases, 13(1), 211. https://doi.org/10.1186/1471-2334-13-211	10.1186/1471-2334-13-211	Community-based control study	Thailand, Kelantan, Pasir Mas, Tanah Merah, Jeli and Tumpat	95	41.5	15.97			11	80
23	Yaseen et al., 2014	Identification of initial severity determinants to predict arthritis after chikungunya infection in a cohort of French gendarmes	BMC Musculoskeletal Disorders	Yaseen, H. M., Simon, F., Deparis, X., & Marimoutou, C. (2014). Identification of initial severity determinants to predict arthritis after chikungunya infection in a cohort of French gendarmes. BMC Musculoskeletal Disorders, 15(1), 249. https://doi.org/10.1186/1471-2474-15-249	10.1186/1471-2474-15-249	Cohort study	La Reunion Island
24	De Lima et al., 2021	Fatal Outcome of Chikungunya Virus Infection in Brazil	Clinical Infectious Diseases	De Lima, S. T. S., De Souza, W. M., Cavalcante, J. W., Da Silva Candido, D., Fumagalli, M. J., Carrera, J.-P., Simões Mello, L. M., De Carvalho Araújo, F. M., Cavalcante Ramalho, I. L., De Almeida Barreto, F. K., De Melo Braga, D. N., Simião, A. R., Miranda Da Silva, M. J., Alves Barbosa Oliveira, R. D. M., Lima, C. P. S., De Sousa Lins, C., Barata, R. R., Pereira Melo, M. N., Caldas De Souza, M.…	10.1093/cid/ciaa1038	Cross-sectional cohort investigation	Brazil, Ceará state	68	47.6	24.5	51		3	85												68	2	0.029	15	0.22
26	Pathak et al., 2021	Comparative Study of Chikungunya Only and Chikungunya-Scrub Typhus Coinfection in Children: Findings from a Hospital-Based Observational Study from Central Nepal	International Journal of Pediatrics	Pathak, S., Chaudhary, N., Dhakal, P., Yadav, S. R., Gupta, B. K., & Kurmi, O. P. (2021). Comparative Study of Chikungunya Only and Chikungunya-Scrub Typhus Coinfection in Children: Findings from a Hospital-Based Observational Study from Central Nepal. International Journal of Pediatrics, 2021, 1–6. https://doi.org/10.1155/2021/6613564	10.1155/2021/6613564	Observational	Nepal	42					0	15			Only chikungunya: 25 Chikungunya and scrub typhus: 17					0 0	15 15
28	Ramacciotti et al., 2019	Zika and Chikungunya Virus and Risk for Venous Thromboembolism	Clinical and Applied Thrombosis/Hemostasis	Ramacciotti, E., Agati, L. B., Aguiar, V. C. R., Wolosker, N., Guerra, J. C., De Almeida, R. P., Alves, J. C., Lopes, R. D., Wakefield, T. W., Comerota, A. J., Walenga, J., & Fareed, J. (2019). Zika and Chikungunya Virus and Risk for Venous Thromboembolism. Clinical and Applied Thrombosis/Hemostasis, 25, 107602961882118. https://doi.org/10.1177/1076029618821184	10.1177/1076029618821184		Northeast Brazil	141	41.8	17.3
30	Doke et al., 2011	A clinico-epidemiological study of chikungunya outbreak in Maharashtra state, India	Indian Journal of Public Health	Doke, P., Patil, A., & Dakhure, D. (2011). A clinico-epidemiological study of chikungunya outbreak in Maharashtra state, India. Indian Journal of Public Health, 55(4), 313. https://doi.org/10.4103/0019-557X.92413	10.4103/0019-557X.92413	Cross-sectional	India (Maharashtra State)
31	Antony et al., 2020	A Prospective Study Conducted Among Participants Reporting Acute Febrile Illness in a Cohort of Periurban and Rural Cambodians	Infectious Diseases in Clinical Practice	Antony, S. J., Chonthida, S., Luy, M., Hip, P., Sopheab, H., Faix, D., Blair, P., & Putnam, S. D. (2020). A Prospective Study Conducted Among Participants Reporting Acute Febrile Illness in a Cohort of Periurban and Rural Cambodians. Infectious Diseases in Clinical Practice, 28(6), 366–370. https://doi.org/10.1097/IPC.0000000000000870	10.1097/IPC.0000000000000870	Cohort	Cambodia	42			9						VBFI: 612 Dengue positive: 67 Dengue and influenza positive: 19 Chikungunya and influenza positive: 17			VBFI: 7 Dengue positive: 8 Dengue and influenza positive: 8 Chikungunya and influenza positive: 8						42			0		VBFI: 612 Dengue positive: 67 Dengue and influenza positive: 19 Chikungunya and influenza positive: 17			VBFI: NA Dengue positive: NA Dengue and influenza positive: NA Chikungunya and influenza positive: 0
32	Amaral et al., 2019	Brief report: the disability of chronic chikungunya arthritis	Clinical Rheumatology	Amaral, J. K., Bilsborrow, J. B., & Schoen, R. T. (2019). Brief report: The disability of chronic chikungunya arthritis. Clinical Rheumatology, 38(7), 2011–2014. https://doi.org/10.1007/s10067-019-04529-x	10.1007/s10067-019-04529-x	Cross-sectional	Northeastern Brazil (Pernambuco)	35	56.8		55
33	Haque et al., 2019	An epidemic of chikungunya in northwestern Bangladesh in 2011	PLOS ONE	Haque, F., Rahman, M., Banu, N. N., Sharif, A. R., Jubayer, S., Shamsuzzaman, A., Alamgir, A., Erasmus, J. H., Guzman, H., Forrester, N., Luby, S. P., & Gurley, E. S. (2019). An epidemic of chikungunya in northwestern Bangladesh in 2011. PLOS ONE, 14(3), e0212218. https://doi.org/10.1371/journal.pone.0212218	10.1371/journal.pone.0212218	Cross-sectional	Northwestern Bangladesh (Shibganj sub-district)	1769			28						preliminary investigation suspected cases: 30 clinical survey suspected CHIKF cases: 377 clinical survey seropositive (IgM): 264			preliminary investigation suspected cases: 35 clinical survey suspected CHIKF cases: 40 clinical survey seropositive (IgM): NA
34	Khatun et al., 2015	An Outbreak of Chikungunya in Rural Bangladesh, 2011	PLOS Neglected Tropical Diseases	Khatun, S., Chakraborty, A., Rahman, M., Nasreen Banu, N., Rahman, M. M., Hasan, S. M. M., Luby, S. P., & Gurley, E. S. (2015). An Outbreak of Chikungunya in Rural Bangladesh, 2011. PLOS Neglected Tropical Diseases, 9(7), e0003907. https://doi.org/10.1371/journal.pntd.0003907	10.1371/journal.pntd.0003907	Cross-sectional	Bangladesh (Char Kushai village)
35	Ansumana et al., 2013	Reemergence of Chikungunya Virus in Bo, Sierra Leone	Emerging Infectious Diseases	Ansumana, R., Jacobsen, K. H., Leski, T. A., Covington, A. L., Bangura, U., Hodges, M. H., Lin, B., Bockarie, A. S., Lamin, J. M., Bockarie, M. J., & Stenger, D. A. (2013). Reemergence of Chikungunya Virus in Bo, Sierra Leone. Emerging Infectious Diseases, 19(7), 1108–1110. https://doi.org/10.3201/eid1907.121563	10.3201/eid1907.121563		Sierra Leone (Bo)	400					6	85												400			4
36	Anwar et al., 2020	Chikungunya outbreak in Bangladesh (2017): Clinical and hematological findings	PLOS Neglected Tropical Diseases	Anwar, S., Taslem Mourosi, J., Khan, Md. F., Ullah, M. O., Vanakker, O. M., & Hosen, M. J. (2020). Chikungunya outbreak in Bangladesh (2017): Clinical and hematological findings. PLOS Neglected Tropical Diseases, 14(2), e0007466. https://doi.org/10.1371/journal.pntd.0007466	10.1371/journal.pntd.0007466	Cross-sectional cohort	Bangladesh (Dhaka and Mymensing)	187	female: 38.5; male: 29	female: 15.56; male: 17.58			3	84			48	female: 33.42; male: 33.44	female: 8.52; male: 11.42			-	-
37	Arroyo-Ávila et al., 2017	Clinical Manifestations Associated with Peripheral Joint Involvement in Patients with Acute Chikungunya Virus Infection	The American Journal of Tropical Medicine and Hygiene	Arroyo-Ávila, M., Cabán, A., García-Rivera, E. J., Irizarry-Pérez, M., Torres, H., Gorbea, H., & Vilá, L. M. (2017). Clinical Manifestations Associated with Peripheral Joint Involvement in Patients with Acute Chikungunya Virus Infection. The American Journal of Tropical Medicine and Hygiene, 96(4), 916–921. https://doi.org/10.4269/ajtmh.16-0890	10.4269/ajtmh.16-0890		Puerto Rico	172	21.1	19.3
38	Rauseo and Fernández-Mestre, 2019	X-linked Toll-like receptor 7 polymorphism associated with susceptibility to Chikungunya Fever	Asian Pacific Journal of Tropical Medicine	Rauseo, D., & Fernández-Mestre, M. (2019). X-linked Toll-like receptor 7 polymorphism associated with susceptibility to Chikungunya Fever. Asian Pacific Journal of Tropical Medicine, 12(3), 137. https://doi.org/10.4103/1995-7645.254940	10.4103/1995-7645.254940	Cross-sectional	Venezuela	73	36.25	13.89			18	83
39	Mesquita et al., 2021	Clinical outcomes of hospitalized patients with chikungunya fever: A retrospective analysis	Asian Pacific Journal of Tropical Medicine	Mesquita, L., Macedo, Ê., Filho, S. A. P., Beserra, F. C. N., Girão, E., Ferragut, J., Neto, R. J. P., Da Silva Júnior, G., & Daher, E. F. (2021). Clinical outcomes of hospitalized patients with chikungunya fever: A retrospective analysis. Asian Pacific Journal of Tropical Medicine, 14(4), 183. https://doi.org/10.4103/1995-7645.312519	10.4103/1995-7645.312519	Cross-sectional	Brazil	55			77		20	96
40	Ayu et al., 2010	Seroprevalence Survey of Chikungunya Virus in Bagan Panchor, Malaysia	The American Journal of Tropical Medicine and Hygiene	Ayu, S. M., Lai, L. R., Chan, Y. F., Hatim, A., Hairi, N. N., Ayob, A., & Sam, I.-C. (2010). Seroprevalence survey of Chikungunya virus in Bagan Panchor, Malaysia. The American Journal of Tropical Medicine and Hygiene, 83(6), 1245–1248. https://doi.org/10.4269/ajtmh.2010.10-0279	10.4269/ajtmh.2010.10-0279	Cross-sectional seroprevalence survey	Malaysia
41	Ball et al., 2019	Clinical and Epidemiologic Patterns of Chikungunya Virus Infection and Coincident Arboviral Disease in a School Cohort in Haiti, 2014-2015	Clinical Infectious Diseases	Ball, J. D., Elbadry, M. A., Telisma, T., White, S. K., Chavannes, S., Anilis, M. G., Prosperi, M., Cummings, D. A. T., Lednicky, J. A., Morris, J. G., & Beau De Rochars, M. (2019). Clinical and Epidemiologic Patterns of Chikungunya Virus Infection and Coincident Arboviral Disease in a School Cohort in Haiti, 2014–2015. Clinical Infectious Diseases, 68(6), 919–926. https://doi.org/10.1093/cid/ciy…	10.1093/cid/ciy582	Cohort	Haiti	252	7.8	4.5							DENV1 Only: 24 DENV4 Only: 32 CHIKV Only: 74 Dual CHIKV-ZIKV: 6	DENV1 Only: 8.3 DENV4 Only: 8.1 CHIKV Only: 9.6 Dual CHIKV-ZIKV: 7.5	DENV1 Only: 4.7 DENV4 Only: 4.4 CHIKV Only: 4.4 Dual CHIKV-ZIKV: 5.4							82 (laboratory confirmed CHIKV)	6		1
42	Ballera et al., 2015	Investigation of chikungunya fever outbreak in Laguna, Philippines, 2012	Western Pacific Surveillance and Response Journal	Ballera, J. E., Zapanta, M. J., De Los Reyes, V. C., Sucaldito, M. N., & Tayag, E. (2015). Investigation of chikungunya fever outbreak in Laguna, Philippines, 2012. Western Pacific Surveillance and Response Journal, 6(3), 8–11. https://doi.org/10.5365/wpsar.2015.6.1.006	10.5365/wpsar.2015.6.1.006	Case control	Philippines	98			27		5 months	83
43	Balmaseda et al., 2016	Clinical Attack Rate of Chikungunya in a Cohort of Nicaraguan Children	The American Journal of Tropical Medicine and Hygiene	Balmaseda, A., Sanchez, N., Harris, E., Ojeda, S., Gresh, L., Kuan, G., Tellez, Y., Saborio, S., & Gordon, A. (2016). Clinical Attack Rate of Chikungunya in a Cohort of Nicaraguan Children. The American Journal of Tropical Medicine and Hygiene, 94(2), 397–399. https://doi.org/10.4269/ajtmh.15-0413	10.4269/ajtmh.15-0413	Cohort	Nicaragua, Managua	96	NA								probable case of chikungunya: 85 undifferentiated fever: 11	probable case of chikungunya: 9.8 undifferentiated fever: 7.8								96			1
44	Bandyopadhyay and Ghosh, 2008	Mucocutaneous features of Chikungunya fever: a study from an outbreak in West Bengal, India	International Journal of Dermatology	Bandyopadhyay, D., & Ghosh, S. K. (2008). Mucocutaneous features of Chikungunya fever: A study from an outbreak in West Bengal, India. International Journal of Dermatology, 47(11), 1148–1152. https://doi.org/10.1111/j.1365-4632.2008.03817.x	10.1111/j.1365-4632.2008.03817.x	Case series	India, West Bengal
45	Barr et al., 2018	Evidence of Chikungunya Virus Disease in Pakistan Since 2015 With Patients Demonstrating Involvement of the Central Nervous System	Frontiers in Public Health	Barr, K. L., Khan, E., Farooqi, J. Q., Imtiaz, K., Prakoso, D., Malik, F., Lednicky, J. A., & Long, M. T. (2018). Evidence of Chikungunya Virus Disease in Pakistan Since 2015 With Patients Demonstrating Involvement of the Central Nervous System. Frontiers in Public Health, 6, 186. https://doi.org/10.3389/fpubh.2018.00186	10.3389/fpubh.2018.00186	Cross-sectional observational	Southern Pakistan	60	37.6									33.6
46	Bhatia et al., 2015	Psychiatric Morbidity in Patients with Chikungunya Fever: First Report from India	Journal of Clinical and Diagnostic Research : JCDR	Bhatia, M. S., Gautam, P., & Jhanjee, A. (2015). Psychiatric Morbidity in Patients with Chikungunya Fever: First Report from India. Journal of Clinical and Diagnostic Research : JCDR, 9(10), VC01–VC03. https://doi.org/10.7860/JCDR/2015/14569.6586	10.7860/JCDR/2015/14569.6586		India, Delhi, University College of Medical Sciences and Guru Teg Bahadur Hospital	20					23	48
47	Bonifay et al., 2018	Atypical and severe manifestations of chikungunya virus infection in French Guiana: A hospital-based study	PLOS ONE	Bonifay, T., Prince, C., Neyra, C., Demar, M., Rousset, D., Kallel, H., Nacher, M., Djossou, F., Epelboin, L., & and the Char Chik Working group. (2018). Atypical and severe manifestations of chikungunya virus infection in French Guiana: A hospital-based study. PLOS ONE, 13(12), e0207406. https://doi.org/10.1371/journal.pone.0207406	10.1371/journal.pone.0207406	Descriptive study	French Guiana, Cayenne hospital	96	57				17.3	98.3
48	Borgherini et al., 2007	Outbreak of Chikungunya on Reunion Island: Early Clinical and Laboratory Features in 157 Adult Patients	Clinical Infectious Diseases	Borgherini, G., Poubeau, P., Staikowsky, F., Lory, M., Moullec, N. L., Becquart, J. P., Wengling, C., Michault, A., & Paganin, F. (2007). Outbreak of Chikungunya on Reunion Island: Early Clinical and Laboratory Features in 157 Adult Patients. Clinical Infectious Diseases, 44(11), 1401–1407. https://doi.org/10.1086/517537	10.1086/517537	Retrospective review	Reunion Island	157	57.9	19.8							nonhospitalized patients: 60 hospitalized patients: 97	nonhospitalized patients: 47.9 hospitalized patients: 64.3	nonhospitalized patients: 19.3 hospitalized patients: 17.6
49	Borgherini et al., 2008	Persistent Arthralgia Associated with Chikungunya Virus: A Study of 88 Adult Patients on Reunion Island	Clinical Infectious Diseases	Borgherini, G., Poubeau, P., Jossaume, A., Gouix, A., Cotte, L., Michault, A., Arvin‐Berod, C., & Paganin, F. (2008). Persistent Arthralgia Associated with Chikungunya Virus: A Study of 88 Adult Patients on Reunion Island. Clinical Infectious Diseases, 47(4), 469–475. https://doi.org/10.1086/590003	10.1086/590003	Cohort	Reunion Island	88	58.3	18							patients with persistent arthralgia: 56 patients who experienced recovery: 32	patients with persistent arthralgia: 59.8 patients who experienced recovery: 56.2	patients with persistent arthralgia: 17 patients who experienced recovery: 21
50	Bower et al., 2021	“Kankasha” in Kassala: A prospective observational cohort study of the clinical characteristics, epidemiology, genetic origin, and chronic impact of the 2018 epidemic of Chikungunya virus infection in Kassala, Sudan	PLOS Neglected Tropical Diseases	Bower, H., El Karsany, M., Adam, A. A. A. H., Idriss, M. I., Alzain, M. A., Alfakiyousif, M. E. A., Mohamed, R., Mahmoud, I., Albadri, O., Mahmoud, S. A. A., Abdalla, O. I., Eldigail, M., Elagib, N., Arnold, U., Gutierrez, B., Pybus, O. G., Carter, D. P., Pullan, S. T., Jacob, S. T., … Fletcher, T. E. (2021). “Kankasha” in Kassala: A prospective observational cohort study of the clinical characte…	10.1371/journal.pntd.0009387	Observational cohort study	Sudan, Kassala Teaching Hospital	120			22				14	40	22			37				21	54	120			9	0.075	22			3	0.136
51	Chew and Chua, 2009	Outbreak of chikungunya in Johor Bahru, Malaysia: clinical and laboratory features of hospitalized patients	The Medical Journal of Malaysia	Chew, L. P., & Chua, H. H. (2009). Outbreak of chikungunya in Johor Bahru, Malaysia: Clinical and laboratory features of hospitalized patients. The Medical Journal of Malaysia, 64(3), 220–222.		Retrospective review	Malaysia, Hospital Sultanah Aminah	18			51.5
52	Chang et al., 2018	Chikungunya Arthritis Mechanisms in the Americas: A Cross-Sectional Analysis of Chikungunya Arthritis Patients Twenty-Two Months After Infection Demonstrating No Detectable Viral Persistence in Synovi	Arthritis & Rheumatology	Chang, A. Y., Encinales, L., Porras, A., Pacheco, N., Reid, St. P., Martins, K. A. O., Pacheco, S., Bravo, E., Navarno, M., Rico Mendoza, A., Amdur, R., Kamalapathy, P., Firestein, G. S., Bethony, J. M., & Simon, G. L. (2018). Frequency of Chronic Joint Pain Following Chikungunya Virus Infection: A Colombian Cohort Study. Arthritis & Rheumatology, 70(4), 578–584. https://doi.org/10.1002/art.40384	10.1002/art.40383	Cross-sectional study	Colombia	33									Patients with chronic chikungunya arthritis and no history of arthritis: 25 Patients with chronic chikungunya arthritis and history of arthritis: 8 Control group without chikungunya: 10	Patients with chronic chikungunya arthritis and no history of arthritis: 56.0 Patients with chronic chikungunya arthritis and history of arthritis: 59.6 Control group without chikungunya: 31.7	Patients with chronic chikungunya arthritis and no history of arthritis: 10.0 Patients with chronic chikungunya arthritis and history of arthritis: 12.2 Control group without chikungunya: 7.8
53	De Paula et al., 2020	Chikungunya fever: How accurate is the clinical-epidemiological diagnosis compared to the gold standard of molecular and serological laboratory diagnosis?	Journal of Clinical Virology	De Paula, H. H. S., Martins, A. F., Das Chagas, R. R., Moreira, J., De Aguiar, R. S., Da Cruz Lamas, C., & Cardozo, S. V. (2020). Chikungunya fever: How accurate is the clinical-epidemiological diagnosis compared to the gold standard of molecular and serological laboratory diagnosis? Journal of Clinical Virology, 133, 104679. https://doi.org/10.1016/j.jcv.2020.104679	10.1016/j.jcv.2020.104679	Prospective study	Brazil, Rio de Janeiro, Duque de Caxias Hospital	110	40	15.2							62	37	16
54	Arif et al., 2020	Chikungunya in Indonesia: Epidemiology and diagnostic challenges	PLOS Neglected Tropical Diseases	Arif, M., Tauran, P., Kosasih, H., Pelupessy, N. M., Sennang, N., Mubin, R. H., Sudarmono, P., Tjitra, E., Murniati, D., Alam, A., Gasem, M. H., Aman, A. T., Lokida, D., Hadi, U., Parwati, K. T. M., Lau, C.-Y., Neal, A., & Karyana, M. (2020). Chikungunya in Indonesia: Epidemiology and diagnostic challenges. PLOS Neglected Tropical Diseases, 14(6), e0008355. https://doi.org/10.1371/journal.pntd.00…	10.1371/journal.pntd.0008355	Observational cohort study	Indonesia	40			20.4		1	83.1			Pediatric with confirmed Acute CHIKV infection: 17 Adult with confirmed Acute CHIKV infection: 23			Pediatric with confirmed Acute CHIKV infection: 5.7 Adult with confirmed Acute CHIKV infection: 28.1		Pediatric with confirmed Acute CHIKV infection: 1 Adult with confirmed Acute CHIKV infection: 20.1	Pediatric with confirmed Acute CHIKV infection: 16.3 Adult with confirmed Acute CHIKV infection: 83.1			40			0	0
55	Elenga et al., 2017	Chikungunya Infection in Hospitalized Febrile Infants Younger Than 3 Months of Age	Pediatric Infectious Disease Journal	Elenga, N., Folin, M., Vandamme, Y.-M., Cuadro-Alvarez, E., Long, L., Njuieyon, F., Martin, E., Kom-Tchameni, R., Defo, A., Herinantenaina Razafindrakoto, S., Mrsic, Y., Couppie, P., Nacher, M., & Dufour, J. (2017). Chikungunya Infection in Hospitalized Febrile Infants Younger Than 3 Months of Age. Pediatric Infectious Disease Journal, 36(8), 736–740. https://doi.org/10.1097/INF.0000000000001541	10.1097/INF.0000000000001541	Preliminary retrospective study followed by a prospective study	French Guiana, Cayenne Hospital	26			49		34	55			45			45		28	65
56	Lam et al., 2001	Chikungunya infection--an emerging disease in Malaysia	The Southeast Asian Journal of Tropical Medicine and Public Health	Lam, S. K., Chua, K. B., Hooi, P. S., Rahimah, M. A., Kumari, S., Tharmaratnam, M., Chuah, S. K., Smith, D. W., & Sampson, I. A. (2001). Chikungunya infection—An emerging disease in Malaysia. The Southeast Asian Journal of Tropical Medicine and Public Health, 32(3), 447–451.		Cohort study	Malaysia, Klang	22					16	59
57	Imad et al., 2021	Chikungunya Manifestations and Viremia in Patients Who Presented to the Fever Clinic at Bangkok Hospital for Tropical Diseases during the 2019 Outbreak in Thailand	Tropical Medicine and Infectious Disease	Imad, H. A., Phadungsombat, J., Nakayama, E. E., Kludkleeb, S., Matsee, W., Ponam, T., Suzuki, K., Leaungwutiwong, P., Piyaphanee, W., Phumratanaprapin, W., & Shioda, T. (2021). Chikungunya Manifestations and Viremia in Patients Who Presented to the Fever Clinic at Bangkok Hospital for Tropical Diseases during the 2019 Outbreak in Thailand. Tropical Medicine and Infectious Disease, 6(1), 12. http…	10.3390/tropicalmed6010012	Cohort study	Thailand, Bangkok Hospital for Tropical Diseases	26									Female patients with suspected chikungunya: 14 Male patients with suspected chikungunya: 12 Patients who presented within 1/2 days following onset of symptoms: 13 Patients who presented within 3/4 days following onset of symptoms: 13 Viral load ≥ 10,000 copies/mL: 17 Viral load < 10,000 copies/mL: 9			Female patients with suspected chikungunya: 48.5 Male patients with suspected chikungunya: 45 Patients who presented within 1/2 days following onset of symptoms: NA Patients who presented within 3/4 days following onset of symptoms: NA Viral load ≥ 10,000 copies/mL: NA Viral load < 10,000 copies/mL: NA		Female patients with suspected chikungunya: 31.5 Male patients with suspected chikungunya: 37.5 Patients who presented within 1/2 days following onset of symptoms: NA Patients who presented within 3/4 days following onset of symptoms: NA Viral load ≥ 10,000 copies/mL: NA Viral load < 10,000 copies/mL: NA	Female patients with suspected chikungunya: 58.7 Male patients with suspected chikungunya: 50.7 Patients who presented within 1/2 days following onset of symptoms: NA Patients who presented within 3/4 days following onset of symptoms: NA Viral load ≥ 10,000 copies/mL: NA Viral load < 10,000 copies/mL: NA
58	Tavares et al., 2019	Chikungunya on Kidney Transplant Recipients: Is It the Same?	Transplantation	Tavares, B. M., Fernandes, P. F., Oliveira, C. M. C., Silva, S. L., Mota, M. U., Andrade, T. H., Cunha, S. F., & Girão, E. S. (2019). Chikungunya on Kidney Transplant Recipients: Is It the Same? Transplantation, 103(2), 441–445. https://doi.org/10.1097/TP.0000000000002363	10.1097/TP.0000000000002363	Case series report	Brazil, Hospital Universitário Walter Cantídio of Federal University of Ceará.	32	49				23	73												32			2
59	Chattopadhyay et al., 2016	Chikungunya virus infection in West Bengal, India	Indian Journal of Medical Microbiology	Chattopadhyay, S., Mukherjee, R., Nandi, A., & Bhattacharya, N. (2016). Chikungunya virus infection in West Bengal, India. Indian Journal of Medical Microbiology, 34(2), 213–215. https://doi.org/10.4103/0255-0857.176839	10.4103/0255-0857.176839	Cross-sectional study	India, West Bengal districts
60	Brighton et al., 1983	Chikungunya virus infection. A retrospective study of 107 cases	South African Medical Journal = Suid-Afrikaanse Tydskrif Vir Geneeskunde	Brighton, S. W., Prozesky, O. W., & de la Harpe, A. L. (1983). Chikungunya virus infection. A retrospective study of 107 cases. South African Medical Journal = Suid-Afrikaanse Tydskrif Vir Geneeskunde, 63(9), 313–315.		Cohort study	South Africa, Johannesburg, Dr B. M. McIntosh, National Institute of Virology
61	Chopra et al., 2008	Chikungunya virus aches and pains: An emerging challenge	Arthritis & Rheumatism	Chopra, A., Anuradha, V., Lagoo-Joshi, V., Kunjir, V., Salvi, S., & Saluja, M. (2008). Chikungunya virus aches and pains: An emerging challenge. Arthritis & Rheumatism, 58(9), 2921–2922. https://doi.org/10.1002/art.23753	10.1002/art.23753	Cohort study	India, Maharashtara
62	Chopra et al., 2012	Acute Chikungunya and persistent musculoskeletal pain following the 2006 Indian epidemic: a 2-year prospective rural community study	Epidemiology and Infection	Chopra, A., Anuradha, V., Ghorpade, R., & Saluja, M. (2012). Acute Chikungunya and persistent musculoskeletal pain following the 2006 Indian epidemic: A 2-year prospective rural community study. Epidemiology and Infection, 140(5), 842–850. https://doi.org/10.1017/S0950268811001300	10.1017/S0950268811001300	Rural study (population-based survey followed by a planned longitudinal observational study)	India, Bavi village (1450 population, District Sholapur, state of Maharashtra)
63	De Andrade et al., 2010	Chronic pain associated with the Chikungunya Fever: long lasting burden of an acute illness	BMC Infectious Diseases	De Andrade, D. C., Jean, S., Clavelou, P., Dallel, R., & Bouhassira, D. (2010). Chronic pain associated with the Chikungunya Fever: Long lasting burden of an acute illness. BMC Infectious Diseases, 10(1), 31. https://doi.org/10.1186/1471-2334-10-31	10.1186/1471-2334-10-31	Cross-sectional study	La Reunion Island	106	47.3	11.9			19	73
64	Chusri et al., 2014	Kinetics of Chikungunya Infections during an Outbreak in Southern Thailand, 2008-2009	The American Journal of Tropical Medicine and Hygiene	Chusri, S., Siripaitoon, P., Silpapojakul, K., Hortiwakul, T., Charernmak, B., Chinnawirotpisan, P., Nisalak, A., Thaisomboonsuk, B., Klungthong, C., Gibbons, R. V., & Jarman, R. G. (2014). Kinetics of Chikungunya Infections during an Outbreak in Southern Thailand, 2008–2009. The American Journal of Tropical Medicine and Hygiene, 90(3), 410–417. https://doi.org/10.4269/ajtmh.12-0681	10.4269/ajtmh.12-0681	Observational cohort study	Thailand, Songkhla Province, Thepa Hospital	45	49	8
65	Bonifay et al., 2019	Clinical characteristics and predictive score of dengue vs. chikungunya virus infections	Médecine et Maladies Infectieuses	Bonifay, T., Vesin, G., Bidaud, B., Bonnefoy, C., Dueymes, M., Nacher, M., Djossou, F., & Epelboin, L. (2019). Clinical characteristics and predictive score of dengue vs. Chikungunya virus infections. Médecine et Maladies Infectieuses, 49(4), 250–256. https://doi.org/10.1016/j.medmal.2018.09.010	10.1016/j.medmal.2018.09.010	Case-control study	French Guiana, Cayenne Hospital																			168			0
66	Imad et al., 2021	Clinical Features of Acute Chikungunya Virus Infection in Children and Adults during an Outbreak in the Maldives	The American Journal of Tropical Medicine and Hygiene	Imad, H. A., Phadungsombat, J., Nakayama, E. E., Suzuki, K., Ibrahim, A. M., Afaa, A., Azeema, A., Nazfa, A., Yazfa, A., Ahmed, A., Saeed, A., Waheed, A., Shareef, F., Islam, M. M., Anees, S. M., Saleem, S., Aroosha, A., Afzal, I., Leaungwutiwong, P., … Shioda, T. (2021). Clinical Features of Acute Chikungunya Virus Infection in Children and Adults during an Outbreak in the Maldives. The American…	10.4269/ajtmh.21-0189	Cohort study	The Maldives, Malé, Indira Gandhi Memorial Hospital	50									Children with confirmed Chikungunya: 10 Adults with confirmed Chikungunya: 40 - - - - - - - - - - - -			Children with confirmed Chikungunya: 9 Adults with confirmed Chikungunya: 50 - - - - - - - - - - - -				Children with confirmed Chikungunya: 5 Adults with confirmed Chikungunya: 36 - - - - - - - - - - - -	Children with confirmed Chikungunya: 13 Adults with confirmed Chikungunya: 68 - - - - - - - - - - - -	50			0	0
67	Deepak et al., 2018	Clinical profile, intensive care unit course, and outcome of patients admitted in intensive care unit with chikungunya	Indian Journal of Critical Care Medicine	Deepak, D., Juneja, D., Singh, O., Gupta, A., Garg, S., & Arora, V. (2018). Clinical profile, intensive care unit course, and outcome of patients admitted in intensive care unit with chikungunya. Indian Journal of Critical Care Medicine, 22(1), 5–9. https://doi.org/10.4103/ijccm.IJCCM_336_17	10.4103/ijccm.IJCCM_336_17	Observational study	India, New Delhi	60	65.72	17.4
68	Ananth et al., 2020	Clinical Symptoms of Arboviruses in Mexico	Pathogens	Ananth, S., Shrestha, N., Treviño C., J. A., Nguyen, U., Haque, U., Angulo-Molina, A., Lopez-Lemus, U. A., Lubinda, J., Sharif, R. Md., Zaki, R. A., Sánchez Casas, R. M., Cervantes, D., & Nandy, R. (2020). Clinical Symptoms of Arboviruses in Mexico. Pathogens, 9(11), 964. https://doi.org/10.3390/pathogens9110964	10.3390/pathogens9110964		Mexico	305	33	19.1							DENV: 264,273 ZIKV: 10,319 - - - - -	DENV: 26 ZIKV: 28 - - - - -	DENV: 18.7 ZIKV: 12.4 - - - - -
69	Jain et al., 2018	Clinicobiochemical Difference of Patients Presenting with Dengue and Chikungunya during Post-Monsoon Season	Journal of Clinical and Diagnostic Research	Jain, V., Jyotsana, Chopra, A., Mir, K., Babu, C., Kohli, S., Kapur, P., & Manjavkar, S. (2018). Clinicobiochemical Difference of Patients Presenting with Dengue and Chikungunya during Post-Monsoon Season. Journal of Clinical and Diagnostic Research, 12, OC01–OC04. https://doi.org/10.7860/JCDR/2018/35200.11260	10.7860/JCDR/2018/35200.11260	Cross-sectional study	India, South Delhi, Hakeem Abdul Hameed Centenary (HAHC) Hospital, Jamia Hamdard	50	37.8	12.2							50	24.86	10.2
70	Carrillo-Hernández et al., 2018	Co-circulation and simultaneous co-infection of dengue, chikungunya, and zika viruses in patients with febrile syndrome at the Colombian-Venezuelan border	BMC Infectious Diseases	Carrillo-Hernández, M. Y., Ruiz-Saenz, J., Villamizar, L. J., Gómez-Rangel, S. Y., & Martínez-Gutierrez, M. (2018). Co-circulation and simultaneous co-infection of dengue, chikungunya, and zika viruses in patients with febrile syndrome at the Colombian-Venezuelan border. BMC Infectious Diseases, 18(1), 61. https://doi.org/10.1186/s12879-018-2976-1	10.1186/s12879-018-2976-1	Analytical cross-sectional study	Colombia, Norte de Santander, Villa del Rosario, Jorge Cristo Sahium Hospital	47	21.1			2.3					Patients with confirmed CHIKV and DENV: 12 Patients with confirmed CHIKV and ZIKV: 8 Patients with confirmed CHIKV and DENV and ZIKV: 3	Patients with confirmed CHIKV and DENV: 23.2 Patients with confirmed CHIKV and ZIKV: 30.1 Patients with confirmed CHIKV and DENV and ZIKV: 30.3			Patients with confirmed CHIKV and DENV: 4.6 Patients with confirmed CHIKV and ZIKV: 2.9 Patients with confirmed CHIKV and DENV and ZIKV: 4.2
71	Rosa et al., 2018	Clinical and Epidemiological Follow-up of Patients with Arthralgia Post Probable Chikungunya Referred to a Rheumatology Clinic at a Tertiary Hospital in Trinidad and Tobago	WIMJ Open	Rosa, T., Giddings, S., King, P., & Seeemungal, T. (2018). Clinical and Epidemiological Follow-up of Patients with Arthralgia Post Probable Chikungunya Referred to a Rheumatology Clinic at a Tertiary Hospital in Trinidad and Tobago. WIMJ Open, 5, 56–60. https://doi.org/10.7727/wimjopen.2018.026	10.7727/wimjopen.2018.026	Cross-sectional study	Trinidad and Tobago, Port-of-Spain General Hospital	44			64	14.5	29	87
72	Elsinga et al., 2018	Consequences of a recent past dengue infection for acute and long-term chikungunya outcome: A retrospective cohort study in Curaçao	Travel Medicine and Infectious Disease	Elsinga, J., Halabi, Y., Gerstenbluth, I., Tami, A., & Grobusch, M. P. (2018). Consequences of a recent past dengue infection for acute and long-term chikungunya outcome: A retrospective cohort study in Curaçao. Travel Medicine and Infectious Disease, 23, 34–43. https://doi.org/10.1016/j.tmaid.2018.03.008	10.1016/j.tmaid.2018.03.008	Cohort study	Curacao	58																		58
73	Ozair et al., 2020	Upsurge of chikungunya cases in Uttar Pradesh, India	Indian Journal of Medical Research	Ozair, A., Khan, D., Prakash, S., Bhagat, A., Verma, A., Shukla, S., & Jain, A. (2020). Upsurge of chikungunya cases in Uttar Pradesh, India. Indian Journal of Medical Research, 152(5), 527. https://doi.org/10.4103/ijmr.IJMR_2303_18	10.4103/ijmr.IJMR_2303_18		India, Lucknow, King George's Medical University
74	Ramachandran et al., 2014	Persistent arthralgia among Chikungunya patients and associated risk factors in Chennai, South India	Journal of Postgraduate Medicine	Ramachandran, V., Kaur, P., Kanagasabai, K., Vadivoo, S., & Murhekar, M. (2014). Persistent arthralgia among Chikungunya patients and associated risk factors in Chennai, South India. Journal of Postgraduate Medicine, 60(1), 3. https://doi.org/10.4103/0022-3859.128795	10.4103/0022-3859.128795	Cohort study	India, Chennai, Gowripet	322	37	14							81	31	14
75	Couturier et al., 2012	Impaired quality of life after chikungunya virus infection: a 2-year follow-up study	Rheumatology	Couturier, E., Guillemin, F., Mura, M., Leon, L., Virion, J.-M., Letort, M.-J., De Valk, H., Simon, F., & Vaillant, V. (2012). Impaired quality of life after chikungunya virus infection: A 2-year follow-up study. Rheumatology, 51(7), 1315–1322. https://doi.org/10.1093/rheumatology/kes015	10.1093/rheumatology/kes015	Cohort	Mainland France	391; <30: 40 (10%); 30-49: 126 (32%); 50-69: 190 (49%); ≥70: 35 (9%)	50,2; Men: 49,6; women: 50,9		52		6	82			176; ≤50: 93 (53%); >50: 83 (39%) - -
76	Crosby et al., 2016	Severe manifestations of chikungunya virus in critically ill patients during the 2013-2014 Caribbean outbreak	International Journal of Infectious Diseases	Crosby, L., Perreau, C., Madeux, B., Cossic, J., Armand, C., Herrmann-Storke, C., Najioullah, F., Valentino, R., & Thiéry, G. (2016). Severe manifestations of chikungunya virus in critically ill patients during the 2013–2014 Caribbean outbreak. International Journal of Infectious Diseases, 48, 78–80. https://doi.org/10.1016/j.ijid.2016.05.010	10.1016/j.ijid.2016.05.010	Observational	French West Indies: Guadeloupe and Martinique	65			63	52-70					Patients with CHIKV-related manifestations: 18 Patients without CHIKV-related manifestations: 47			Patients with CHIKV-related manifestations: 60 Patients without CHIKV-related manifestations: 65	Patients with CHIKV-related manifestations: 52-65 Patients without CHIKV-related manifestations: 48-72
77	Danis-Lozano et al., 2017	Clinical characterization of acute and convalescent illness of confirmed chikungunya cases from Chiapas, S. Mexico: A cross sectional study	PLOS ONE	Danis-Lozano, R., Díaz-González, E. E., Trujillo-Murillo, K. D. C., Caballero-Sosa, S., Sepúlveda-Delgado, J., Malo-García, I. R., Canseco-Ávila, L. M., Salgado-Corsantes, L. M., Domínguez-Arrevillaga, S., Torres-Zapata, R., Gómez-Cruz, O., & Fernández-Salas, I. (2017). Clinical characterization of acute and convalescent illness of confirmed chikungunya cases from Chiapas, S. Mexico: A cross sect…	10.1371/journal.pone.0186923	Cross-sectional & observational	Mexico: the city of Tapachula (14˚56’ N, 92˚17’ W), Chiapas State, near 15km from the Mexico-Guatemala border	95; 0 - 20 y: 12; 21 - 30 y: 15; 31 - 40 y: 21; 41 - 50 y: 27; >50 y: 20	37.9						±3,0; 0 - 20 y: 12,6; 21 - 30 y: 15,8; 31 - 40 y: 22,1; 41 - 50 y: 28,4; >50 y: 21,1		62; 0 - 20 y: 8; 21 - 30 y: 10; 31 - 40 y: 13; 41 - 50 y: 18; >50 y: 13 33; 0 - 20 y: 4; 21 - 30 y: 5; 31 - 40 y: 8; 41 - 50 y: 9; >50 y: 7	37,2 39,2						± 3,7; 0-20 y: 12,9; 21-30 y: 16,1; 31-40 y: 21,0; 41-50 y: 29,0; >50 y: 21,0 5,1; 0-20 y: 12,1; 21-30 y: 15,2; 31-40 y: 24,2; 41-50 y: 27,3; >50 y: 21,2
78	De Moraes et al., 2020	A clinical scoring system to predict long-term arthralgia in Chikungunya disease: A cohort study	PLOS Neglected Tropical Diseases	De Moraes, L., Cerqueira-Silva, T., Nobrega, V., Akrami, K., Santos, L. A., Orge, C., Casais, P., Cambui, L., Rampazzo, R. D. C. P., Trinta, K. S., Montalbano, C. A., Teixeira, M. J., Cavalcante, L. P., Andrade, B. B., Cunha, R. V. D., Krieger, M. A., Barral-Netto, M., Barral, A., Khouri, R., & Boaventura, V. S. (2020). A clinical scoring system to predict long-term arthralgia in Chikungunya dise…	10.1371/journal.pntd.0008467	Cohort	Brazil; The state of Bahia (North: Campo For_x0002_moso and South: Itabuna) and one in the state of Ceara´ (Maranguape)	132	38				26	5			75 23 34 42	42,0 33,0 43,5 39				28 23,0 25,3 28.5	54,0 43,0 63,3 47
79	De Oliveira et al., 2019	Pilates method in the treatment of patients with Chikungunya fever: a randomized controlled trial	Clinical Rehabilitation	De Oliveira, B. F. A., Carvalho, P. R. C., De Souza Holanda, A. S., Dos Santos, R. I. S. B., Da Silva, F. A. X., Barros, G. W. P., De Albuquerque, E. C., Dantas, A. T., Cavalcanti, N. G., Ranzolin, A., Duarte, A. L. B. P., & Marques, C. D. L. (2019). Pilates method in the treatment of patients with Chikungunya fever: A randomized controlled trial. Clinical Rehabilitation, 33(10), 1614–1624. https…	10.1177/0269215519856675	Randomized, controlled, blind trial for the evaluators.	Brazil	42	56.9	10.6							22 20	54,4 59,6	10,6 9,4
80	De Souza et al., 2021	Alternate sessions of transcranial direct current stimulation (tDCS) reduce chronic pain in women affected by chikungunya. A randomized clinical trial	Brain Stimulation	De Souza, C. G., Pegado, R., Costa, J., Morya, E., Baptista, A. F., Unal, G., Bikson, M., & Okano, A. H. (2021). Alternate sessions of transcranial direct current stimulation (tDCS) reduce chronic pain in women affected by chikungunya. A randomized clinical trial. Brain Stimulation, 14(3), 541–548. https://doi.org/10.1016/j.brs.2021.02.015	10.1016/j.brs.2021.02.015	Randomized, double-blinded clinical trial	The city of Natal, Brazil	29	50.83	10.38							30	54.8	10.94
81	Gupta et al., 2020	Dengue and Chikungunya Mono and Co-infections among Patients with Acute Febrile Illness	Journal of Clinical & Diagnostic Research	Gupta, S., Agrawal, S., & Shastri, J. (2020). Dengue and Chikungunya Mono and Co-infections among Patients with Acute Febrile Illness. Journal of Clinical & Diagnostic Research, 14. https://doi.org/10.7860/JCDR/2020/43920.14125	10.7860/JCDR/2020/43920.14125	Prospective study	India, Maharashtra, Mumbai																						0	0				Patients with Dengue mono-infection: 83 Patients with Chikungunya and Dengue co-infection: 9
82	Gunasekaran et al., 2012	Dermatological atypical manifestations of Chikungunya infection in Tamilnadu-2010	International Journal of Pharma and Bio Sciences	Gunasekaran, P., Saravanamurali, S., Mohana, S., Kavitarunagiri, Senthilkumar, V., & Kaveri, K. (2012). Dermatological atypical manifestations of Chikungunya infection in Tamilnadu-2010. International Journal of Pharma and Bio Sciences, 3, (B) 374-379.			India, Chennai, Guindy
83	Gordon et al., 2018	Differences in Transmission and Disease Severity Between 2 Successive Waves of Chikungunya	Clinical Infectious Diseases	Gordon, A., Gresh, L., Ojeda, S., Chowell, G., Gonzalez, K., Sanchez, N., Saborio, S., Mercado, J. C., Kuan, G., Balmaseda, A., & Harris, E. (2018). Differences in Transmission and Disease Severity Between 2 Successive Waves of Chikungunya. Clinical Infectious Diseases, 67(11), 1760–1767. https://doi.org/10.1093/cid/ciy356	10.1093/cid/ciy356	Prospective pediatric cohort study	Nicaragua, Managua
84	Alvarado et al., 2019	Distinguishing patients with laboratory-confirmed chikungunya from dengue and other acute febrile illnesses, Puerto Rico, 2012-2015	PLOS Neglected Tropical Diseases	Alvarado, L. I., Lorenzi, O. D., Torres-Velásquez, B. C., Sharp, T. M., Vargas, L., Muñoz-Jordán, J. L., Hunsperger, E. A., Pérez-Padilla, J., Rivera, A., González-Zeno, G. E., Galloway, R. L., Glass Elrod, M., Mathis, D. L., Oberste, M. S., Nix, W. A., Henderson, E., McQuiston, J., Singleton, J., Kato, C., … Tomashek, K. M. (2019). Distinguishing patients with laboratory-confirmed chikungunya fr…	10.1371/journal.pntd.0007562	Prospective study	Puerto Rico, Ponce & Guayama	1499			24.8									All other AFI cases: 10.2 DENV positive cases: 15.3
85	Vega et al., 2019	Emergence of chikungunya and Zika in a municipality endemic to dengue, Santa Luzia, MG, Brazil, 2015-2017	Revista da Sociedade Brasileira de Medicina Tropical	Vega, F. L. R., Bezerra, J. M. T., Said, R. F. D. C., Gama Neto, A. N. D., Cotrim, E. C., Mendez, D., Amâncio, F. F., & Carneiro, M. (2019). Emergence of chikungunya and Zika in a municipality endemic to dengue, Santa Luzia, MG, Brazil, 2015-2017. Revista Da Sociedade Brasileira de Medicina Tropical, 52, e-20180347. https://doi.org/10.1590/0037-8682-0347-2018	10.1590/0037-8682-0347-2018	Longitudinal case series study	Brazil, Minas Gerais, Santa Luzia								138078
86	Simião et al., 2019	A major chikungunya epidemic with high mortality in northeastern Brazil	Revista da Sociedade Brasileira de Medicina Tropical	Simião, A. R., Barreto, F. K. D. A., Oliveira, R. D. M. A. B., Cavalcante, J. W., Lima Neto, A. S., Barbosa, R. B., Lins, C. D. S., Meira, A. G., Araújo, F. M. D. C., Lemos, D. R. Q., Alencar, C. H., & Cavalcanti, L. P. D. G. (2019). A major chikungunya epidemic with high mortality in northeastern Brazil. Revista Da Sociedade Brasileira de Medicina Tropical, 52, e20190266. https://doi.org/10.1590…	10.1590/0037-8682-0266-2019	Retrospective review	Brazil, Ceará				37						- 105312 -
87	Economopoulou et al., 2009	Atypical Chikungunya virus infections: clinical manifestations, mortality and risk factors for severe disease during the 2005-2006 outbreak on Réunion	Epidemiology and Infection	Economopoulou, A., Dominguez, M., Helynck, B., Sissoko, D., Wichmann, O., Quenel, P., Germonneau, P., & Quatresous, I. (2009). Atypical Chikungunya virus infections: Clinical manifestations, mortality and risk factors for severe disease during the 2005–2006 outbreak on Réunion. Epidemiology and Infection, 137(4), 534–541. https://doi.org/10.1017/S0950268808001167	10.1017/S0950268808001167	Retrospective review	France, Mayotte, Réunion	610			70
88	Gregianini et al., 2017	Emerging arboviruses in Rio Grande do Sul, Brazil: Chikungunya and Zika outbreaks, 2014-2016	Reviews in Medical Virology	Gregianini, T. S., Ranieri, T., Favreto, C., Nunes, Z. M. A., Tumioto Giannini, G. L., Sanberg, N. D., Da Rosa, M. T. M., & Da Veiga, A. B. G. (2017). Emerging arboviruses in Rio Grande do Sul, Brazil: Chikungunya and Zika outbreaks, 2014-2016. Reviews in Medical Virology, 27(6), e1943. https://doi.org/10.1002/rmv.1943	10.1002/rmv.1943	Retrospective review	Brazil, Rio Grande do Sul
89	Bustos Carrillo et al., 2019	Epidemiological Evidence for Lineage-Specific Differences in the Risk of Inapparent Chikungunya Virus Infection	Journal of Virology	Bustos Carrillo, F., Collado, D., Sanchez, N., Ojeda, S., Lopez Mercado, B., Burger-Calderon, R., Gresh, L., Gordon, A., Balmaseda, A., Kuan, G., & Harris, E. (2019). Epidemiological Evidence for Lineage-Specific Differences in the Risk of Inapparent Chikungunya Virus Infection. Journal of Virology, 93(4), e01622-18. https://doi.org/10.1128/JVI.01622-18	10.1128/JVI.01622-18	Index cluster study	Nicaragua, Managua	60	8.6		9
90	Kinimi et al., 2018	Evidence of chikungunya virus infection among febrile patients seeking healthcare in selected districts of Tanzania	Infection Ecology & Epidemiology	Kinimi, E., Shayo, M. J., Patrick, B. N., Angwenyi, S. O., Kasanga, C. J., Weyer, J., Jansen Van Vuren, P., Paweska, J. T., Mboera, L. E. G., & Misinzo, G. (2018). Evidence of chikungunya virus infection among febrile patients seeking healthcare in selected districts of Tanzania. Infection Ecology & Epidemiology, 8(1), 1553460. https://doi.org/10.1080/20008686.2018.1553460	10.1080/20008686.2018.1553460	Facility-based cross-sectional study	Tanzania, Nyakahanga District Designated Hospital (Karagwe), Mang’ula Health Centre (Kilombero), Sengerema District Hospital (Sengerema) and Kyela District Hospital (Kyela).
91	Feldstein et al., 2016	The First Reported Outbreak of Chikungunya in the U.S. Virgin Islands, 2014-2015	The American Journal of Tropical Medicine and Hygiene	Feldstein, L. R., Ellis, E. M., Rowhani-Rahbar, A., Halloran, M. E., & Ellis, B. R. (2016). The First Reported Outbreak of Chikungunya in the U.S. Virgin Islands, 2014–2015. The American Journal of Tropical Medicine and Hygiene, 95(4), 885–889. https://doi.org/10.4269/ajtmh.16-0288	10.4269/ajtmh.16-0288		U.S. Virgin Islands, Saint Thomas, Saint Croix, Saint John	880			43.25						Laboratory positive CHIKV patients: 572 Laboratory negative CHIKV patients: 248			Laboratory positive CHIKV patients: 45.99 Laboratory negative CHIKV patients: 41.04
92	Feldstein et al., 2017	Persistent Arthralgia Associated with Chikungunya Virus Outbreak, US Virgin Islands, December 2014-February 2016	Emerging Infectious Diseases	Feldstein, L. R., Rowhani-Rahbar, A., Staples, J. E., Weaver, M. R., Halloran, M. E., & Ellis, E. M. (2017). Persistent Arthralgia Associated with Chikungunya Virus Outbreak, US Virgin Islands, December 2014–February 2016. Emerging Infectious Diseases, 23(4), 673–676. https://doi.org/10.3201/eid2304.161562	10.3201/eid2304.161562		U.S. Virgin Islands	128			52		1	92			167			35		2	78
93	Ferede et al., 2021	Evidence of chikungunya virus infection among febrile patients in northwest Ethiopia	International Journal of Infectious Diseases	Ferede, G., Tiruneh, M., Abate, E., Wondimeneh, Y., Gadisa, E., Howe, R., Aseffa, A., & Tessema, B. (2021). Evidence of chikungunya virus infection among febrile patients in northwest Ethiopia. International Journal of Infectious Diseases, 104, 183–188. https://doi.org/10.1016/j.ijid.2020.12.057	10.1016/j.ijid.2020.12.057	Cross-sectional hospital-based study	Northwest Ethiopia, Metema and Humera Kahsay Abera Hospitals
94	Foeller et al., 2021	Chikungunya infection in pregnancy - reassuring maternal and perinatal outcomes: a retrospective observational study	BJOG: An International Journal of Obstetrics & Gynaecology	Foeller, M., Nosrat, C., Krystosik, A., Noel, T., Gérardin, P., Cudjoe, N., Mapp‐Alexander, V., Mitchell, G., Macpherson, C., Waechter, R., & LaBeaud, A. (2021). Chikungunya infection in pregnancy – reassuring maternal and perinatal outcomes: A retrospective observational study. BJOG: An International Journal of Obstetrics & Gynaecology, 128(6), 1077–1086. https://doi.org/10.1111/1471-0528.16562	10.1111/1471-0528.16562	Observational study	Grenada	150	30.9	6							- - - Patients with a CHIKV infection outside of pregnancy: 131	- - - Patients with a CHIKV infection outside of pregnancy: 30.2	- - - Patients with a CHIKV infection outside of pregnancy: 6.0
95	De Souza et al., 2018	Following in the Footsteps of the Chikungunya Virus in Brazil: The First Autochthonous Cases in Amapá in 2014 and Its Emergence in Rio de Janeiro during 2016	Viruses	De Souza, T., Ribeiro, E., Corrêa, V., Damasco, P., Santos, C., De Bruycker-Nogueira, F., Chouin-Carneiro, T., Faria, N., Nunes, P., Heringer, M., Lima, M., Badolato-Corrêa, J., Cipitelli, M., Azeredo, E., Nogueira, R., & Dos Santos, F. (2018). Following in the Footsteps of the Chikungunya Virus in Brazil: The First Autochthonous Cases in Amapá in 2014 and Its Emergence in Rio de Janeiro during 2…	10.3390/v10110623		Brazil, North West region, Amapá
96	Fritel, 2010	Chikungunya Virus Infection during Pregnancy, Réunion, France, 2006	Emerging Infectious Diseases	Fritel, X. (2010). Chikungunya Virus Infection during Pregnancy, Réunion, France, 2006. Emerging Infectious Diseases, 16(3). https://doi.org/10.3201/eid1603.091403	10.3201/eid1603.091403	Prospective multicenter study	La Reunion Island	658	28.6	6.9							655	28.8	6.4
97	Galate et al., 2016	Chikungunya Fever Among Patients with Acute Febrile Illness Attending a Tertiary Care Hospital in Mumbai	Journal of Laboratory Physicians	Galate, L. B., Agrawal, S. R., Shastri, J. S., & Londhey, V. (2016). Chikungunya Fever Among Patients with Acute Febrile Illness Attending a Tertiary Care Hospital in Mumbai. Journal of Laboratory Physicians, 8(02), 085–089. https://doi.org/10.4103/0974-2727.180787	10.4103/0974-2727.180787		Mumbai, India
98	Gavotto et al., 2019	Chikungunya disease among infants in French West Indies during the 2014 outbreak	Archives De Pediatrie: Organe Officiel De La Societe Francaise De Pediatrie	Gavotto, A., Muanza, B., Delion, F., Dusacre, J.-A., & Amedro, P. (2019). Chikungunya disease among infants in French West Indies during the 2014 outbreak. Archives De Pediatrie: Organe Officiel De La Societe Francaise De Pediatrie, 26(5), 259–262. https://doi.org/10.1016/j.arcped.2019.05.014	10.1016/j.arcped.2019.05.014	Cross-sectional epidemiological study	French West Indies, Guadeloupe, Point-à-Pitre University	154	7.2	5.2
99	Gérardin et al., 2008	Estimating Chikungunya prevalence in La Réunion Island outbreak by serosurveys: Two methods for two critical times of the epidemic	BMC Infectious Diseases	Gérardin, P., Guernier, V., Perrau, J., Fianu, A., Le Roux, K., Grivard, P., Michault, A., De Lamballerie, X., Flahault, A., & Favier, F. (2008). Estimating Chikungunya prevalence in La Réunion Island outbreak by serosurveys: Two methods for two critical times of the epidemic. BMC Infectious Diseases, 8(1), 99. https://doi.org/10.1186/1471-2334-8-99	10.1186/1471-2334-8-99	Cross-sectional study	La Reunion Island
100	Gérardin et al., 2016	Chikungunya virus-associated encephalitis: A cohort study on La Réunion Island, 2005-2009	Neurology	Gérardin, P., Couderc, T., Bintner, M., Tournebize, P., Renouil, M., Lémant, J., Boisson, V., Borgherini, G., Staikowsky, F., Schramm, F., Lecuit, M., & Michault, A. (2016). Chikungunya virus–associated encephalitis: A cohort study on La Réunion Island, 2005–2009. Neurology, 86(1), 94–102. https://doi.org/10.1212/WNL.0000000000002234	10.1212/WNL.0000000000002234	Cohort study	La Reunion Island
101	Godaert et al., 2017	Atypical Clinical Presentations of Acute Phase Chikungunya Virus Infection in Older Adults	Journal of the American Geriatrics Society	Godaert, L., Najioullah, F., Bartholet, S., Colas, S., Yactayo, S., Cabié, A., Fanon, J.-L., Césaire, R., & Dramé, M. (2017). Atypical Clinical Presentations of Acute Phase Chikungunya Virus Infection in Older Adults. Journal of the American Geriatrics Society, 65(11), 2510–2515. https://doi.org/10.1111/jgs.15004	10.1111/jgs.15004	Cross-sectional	French West Indies	267	80.4	7.9							109	46.2	12.7
102	Guillot et al., 2020	Chikungunya-Induced Arthritis in Reunion Island: A Long-Term Observational Follow-Up Study Showing Frequently Persistent Joint Symptoms, Some Cases of Persistent Chikungunya Immunoglobulin M Positivity, and No Anticyclic Citrullinated Peptide Seroconversion After 13 Years	The Journal of Infectious Diseases	Guillot, X., Ribera, A., & Gasque, P. (2020). Chikungunya-Induced Arthritis in Reunion Island: A Long-Term Observational Follow-Up Study Showing Frequently Persistent Joint Symptoms, Some Cases of Persistent Chikungunya Immunoglobulin M Positivity, and No Anticyclic Citrullinated Peptide Seroconversion After 13 Years. The Journal of Infectious Diseases, 222(10), 1740–1744. https://doi.org/10.1093…	10.1093/infdis/jiaa261	Observational	Reunion Island	17	58.5				54	63.5			13	61.5				56.1	67
104	Henry et al., 2017	Chikungunya virus outbreak in Sint Maarten, 2013-2014	Revista Panamericana de Salud Pública	Henry, M., Francis, L., Asin, V., Polson-Edwards, K., & Olowokure, B. (2017). Chikungunya virus outbreak in Sint Maarten, 2013–2014. Revista Panamericana de Salud Pública, 41, 1. https://doi.org/10.26633/RPSP.2017.61	10.26633/RPSP.2017.61	Observational	Sint Maarten, a constituent country of Kingdom of the Netherlands	CHIKV infected patients (confirmed): 390	42				4	92												390			0	0
105	Hertz et al., 2012	Chikungunya and dengue fever among hospitalized febrile patients in northern Tanzania	The American Journal of Tropical Medicine and Hygiene	Hertz, J. T., Munishi, O. M., Ooi, E. E., Howe, S., Lim, W. Y., Chow, A., Morrissey, A. B., Bartlett, J. A., Onyango, J. J., Maro, V. P., Kinabo, G. D., Saganda, W., Gubler, D. J., & Crump, J. A. (2012). Chikungunya and dengue fever among hospitalized febrile patients in northern Tanzania. The American Journal of Tropical Medicine and Hygiene, 86(1), 171–177. https://doi.org/10.4269/ajtmh.2012.11…	10.4269/ajtmh.2012.11-0393		Kilimanjaro Christian Medical Centre and Mawenzi Regional Hospital, Kilimanjaro Region Tanzania	Acute CHIKV infection: 55 Presumptive DENV infection:71			Acute CHIKV infection: 5.5 Presumptive DENV infection:14.4		Acute CHIKV infection: 0.2 Presumptive DENV infection:0.3	Acute CHIKV infection: 63.5 Presumptive DENV infection:95.8			No CHICV infection: 645 No DENV infection: 676			No CHICV infection: 19.4 No DENV infection: 12.1		No CHICV infection: 0.2 No DENV infection: 0.2	No CHICV infection: 95.8 No DENV infection: 88.7			Acute CHIKV infection: 55 Presumptive DENV infection:67			Acute CHIKV infection: 9 Presumptive DENV infection:9	Acute CHIKV infection: 16.4 Presumptive DENV infection:13.4	No CHICV infection: 637 No DENV infection: 625			No CHICV infection: 58 No DENV infection: 46	No CHICV infection: 9.1 No DENV infection: 7.4
106	Dinkar et al., 2018	Hidden burden of chikungunya in North India; A prospective study in a tertiary care centre	Journal of Infection and Public Health	Dinkar, A., Singh, J., Prakash, P., Das, A., & Nath, G. (2018). Hidden burden of chikungunya in North India; A prospective study in a tertiary care centre. Journal of Infection and Public Health, 11(4), 586–591. https://doi.org/10.1016/j.jiph.2017.09.008	10.1016/j.jiph.2017.09.008		India (North India, Varanasi)	23									DENV infected patients: 57 CHIKV + DENV infected patients: 28									23			0	0	DENV infected patients: 57 CHIKV + DENV infected patients: 28			DENV infected patients: 57 CHIKV + DENV infected patients: 28
107	Hochedez et al., 2006	Chikungunya Infection in Travelers	Emerging Infectious Diseases	Hochedez, P., Jaureguiberry, S., Debruyne, M., Bossi, P., Hausfater, P., Brucker, G., Bricaire, F., & Caumes, E. (2006). Chikungunya Infection in Travelers. Emerging Infectious Diseases, 12(10), 1565–1567. https://doi.org/10.3201/eid1210.060495	10.3201/eid1210.060495	Observational	any island in the southwest Indian Ocean (Comoro, Mauritius, Mayotte, Reunion, Seychelles)	22			47		25	72
108	Hossain et al., 2018	Chikungunya outbreak (2017) in Bangladesh: Clinical profile, economic impact and quality of life during the acute phase of the disease	PLOS Neglected Tropical Diseases	Hossain, M. S., Hasan, Md. M., Islam, M. S., Islam, S., Mozaffor, M., Khan, Md. A. S., Ahmed, N., Akhtar, W., Chowdhury, S., Arafat, S. M. Y., Khaleque, Md. A., Khan, Z. J., Dipta, T. F., Asna, S. Md. Z. H., Hossain, Md. A., Aziz, K. S., Mosabbir, A. A., & Raheem, E. (2018). Chikungunya outbreak (2017) in Bangladesh: Clinical profile, economic impact and quality of life during the acute phase of …	10.1371/journal.pntd.0006561	Cross-sectional	Bangladesh (Dhaka city)	239	37.18	15.79							1087	2.98	14.5
109	Huits et al., 2018	Chikungunya virus infection in Aruba: Diagnosis, clinical features and predictors of post-chikungunya chronic polyarthralgia	PLOS ONE	Huits, R., De Kort, J., Van Den Berg, R., Chong, L., Tsoumanis, A., Eggermont, K., Bartholomeeusen, K., Ariën, K. K., Jacobs, J., Van Esbroeck, M., Bottieau, E., & Cnops, L. (2018). Chikungunya virus infection in Aruba: Diagnosis, clinical features and predictors of post-chikungunya chronic polyarthralgia. PLOS ONE, 13(4), e0196630. https://doi.org/10.1371/journal.pone.0196630	10.1371/journal.pone.0196630		Aruba	171			49.4
110	Anfasa et al., 2017	Hyperferritinemia is a potential marker of chronic chikungunya: A retrospective study on the Island of Curaçao during the 2014-2015 outbreak	Journal of Clinical Virology	Anfasa, F., Provacia, L., GeurtsvanKessel, C., Wever, R., Gerstenbluth, I., Osterhaus, A. D. M. E., & Martina, B. E. E. (2017). Hyperferritinemia is a potential marker of chronic chikungunya: A retrospective study on the Island of Curaçao during the 2014–2015 outbreak. Journal of Clinical Virology, 86, 31–38. https://doi.org/10.1016/j.jcv.2016.11.003	10.1016/j.jcv.2016.11.003		Curacao
111	Nkoghe et al., 2012	No Clinical or Biological Difference between Chikungunya and Dengue Fever during the 2010 Gabonese Outbreak	Infectious Disease Reports	Nkoghe, D., Kassa Kassa, R. F., Bisvigou, U., Caron, M., Grard, G., & Leroy, E. M. (2012). No Clinical or Biological Difference between Chikungunya and Dengue Fever during the 2010 Gabonese Outbreak. Infectious Disease Reports, 4(1), e5. https://doi.org/10.4081/idr.2012.e5	10.4081/idr.2012.e5	Observational	Gabon (Franceville)	270	30	16			1	77			53	31	14			5	76			270			20		53			20
112	Murillo-Zamora et al., 2018	Screening for Depressive Mood During Acute Chikungunya Infection in Primary Healthcare Settings	International Journal of Environmental Research and Public Health	Murillo-Zamora, E., Mendoza-Cano, O., Trujillo-Hernández, B., Trujillo, X., Huerta, M., Guzmán-Esquivel, J., Higareda-Almaraz, M., Lugo-Radillo, A., Moreno-Gutiérrez, I., Higareda-Almaraz, E., & Ríos-Silva, M. (2018). Screening for Depressive Mood During Acute Chikungunya Infection in Primary Healthcare Settings. International Journal of Environmental Research and Public Health, 15(11), 2552. htt…	10.3390/ijerph15112552	Cross-sectional	Colima, Mexico	354	41.2	15.2							- -	- -	- -
113	Katti et al., 2011	Impact of Chikungunya virus infection on oral health status: an observational study	Indian Journal of Dental Research: Official Publication of Indian Society for Dental Research	Katti, R., Shahapur, P. R., & Udapudi, K. L. (2011). Impact of Chikungunya virus infection on oral health status: An observational study. Indian Journal of Dental Research: Official Publication of Indian Society for Dental Research, 22(4), 613. https://doi.org/10.4103/0970-9290.90325	10.4103/0970-9290.90325		Karnataka, India	97	36.27	11.36			17	58
114	Silva Junior et al., 2018	Impact of Chronic Kidney Disease on Chikungunya Virus Infection Clinical Manifestations and Outcome: Highlights during an Outbreak in Northeastern Brazil	The American Journal of Tropical Medicine and Hygiene	Silva Junior, G. B. da, Pinto, J. R., Mota, R. M. S., Pires Neto, R. da J., & Daher, E. D. F. (2018). Impact of Chronic Kidney Disease on Chikungunya Virus Infection Clinical Manifestations and Outcome: Highlights during an Outbreak in Northeastern Brazil. The American Journal of Tropical Medicine and Hygiene, 99(5), 1327–1330. https://doi.org/10.4269/ajtmh.18-0531	10.4269/ajtmh.18-0531	Cross-sectional	Ceara, Brazil	177240	46.5	20.1							691	38.3	19.3
115	Pinto et al., 2021	US7 score in the subacute phase does not correlate with outcomes in Chikungunya arthritis	Indian Journal of Rheumatology	Pinto, B., Desai, A., Furruqh, F., Sangeeta, K., Charles, Bs., Raj, J., Janardana, R., & Shobha, V. (2021). US7 score in the subacute phase does not correlate with outcomes in Chikungunya arthritis. Indian Journal of Rheumatology, 16(2), 204. https://doi.org/10.4103/injr.injr_265_20	10.4103/injr.injr_265_20	Observational	India	23			43		25	65
116	Jean-Baptiste et al., 2016	Chikungunya Virus Infection and Diabetes Mellitus: A Double Negative Impact	The American Journal of Tropical Medicine and Hygiene	Jean-Baptiste, E., Von Oettingen, J., Larco, P., Raphaël, F., Larco, N. C., Cauvin, M. M., & Charles, R. (2016). Chikungunya Virus Infection and Diabetes Mellitus: A Double Negative Impact. The American Journal of Tropical Medicine and Hygiene, 95(6), 1345–1350. https://doi.org/10.4269/ajtmh.16-0320	10.4269/ajtmh.16-0320		Haiti	46	47.4	15.6							53	53.2	12.1
117	Raghavendhar et al., 2016	Evaluation of chikungunya virus infection in children from India during 2009-2010: A cross sectional observational study: Chikungunya Infection in Children	Journal of Medical Virology	Raghavendhar, B. S., Ray, P., Ratagiri, V. H., Sharma, B. S., Kabra, S. K., & Lodha, R. (2016). Evaluation of chikungunya virus infection in children from India during 2009-2010: A cross sectional observational study: Chikungunya Infection in Children. Journal of Medical Virology, 88(6), 923–930. https://doi.org/10.1002/jmv.24433	10.1002/jmv.24433	Cross-sectional	India
118	Shilpa et al., 2020	Estimating the seroprevalence of chikungunya virus exposure in Shimoga district, Karnataka state: A hospital‐based study during 2014‐2018	Journal of Medical Virology	Shilpa, C., Kavitha, K., Sudheesh, N., Sabeena, S., Prasad, V., Hindol, M., & Arunkumar, G. (2020). Estimating the seroprevalence of chikungunya virus exposure in Shimoga district, Karnataka state: A hospital‐based study during 2014‐2018. Journal of Medical Virology, 92(1), 119–123. https://doi.org/10.1002/jmv.25581	10.1002/jmv.25581	Cross-sectional	India (Shimoga district)	19			34
119	Sharma et al., 2018	A Comparitive Study of Short Course Corticosteroids v/s NSAIDS in Debilitating Post-Chikungunya Arthritis	Indian Academy of Clinical Medicine	Sharma, S., Singh, D., Gupta, A., & Garg, P. (2018). A Comparitive Study of Short Course Corticosteroids v/s NSAIDS in Debilitating Post-Chikungunya Arthritis. Indian Academy of Clinical Medicine, 19(2), 102–105.			Meerut, India	75	29.58	8.1							75	30.09	7.6
120	Leidersnaider et al., 2022	Chikungunya Fever: Comparison Study of Synovitis and Tenosynovitis of the Hands and Wrists Using Physical Examination, Ultrasound, and <span style="font-variant:small-caps;">MRI</span> Findings	Journal of Ultrasound in Medicine	Leidersnaider, C. L., Sztajnbok, F. R., Coutinho, E. S. F., Vaz, J. L. P., Porangaba, M., Hamdan, P. C., Martins, P. H., Constantino, C. P. L., Ancillotti, R. V., Messeder, A. M., Monteiro, D. G., Folly, M. M., & Mogami, R. (2022). Chikungunya Fever: Comparison Study of Synovitis and Tenosynovitis of the Hands and Wrists Using Physical Examination, Ultrasound, and MRI Findings. Journal of Ultraso…	10.1002/jum.15766	Cross-sectional	Rio de Janeiro, Brazil	30	54.7	10			32	73
121	Peters et al., 2018	Chikungunya virus outbreak in Sint Maarten: Long-term arthralgia after a 15-month period	Journal of Vector Borne Diseases	Peters, C. M. M., Pijnacker, R., Fanoy, E., Bouwman, L. J. T., De Langen, L., Van Den Kerkhof, J. H. T. C., Reimerink, J., Pilot, E., Henry, M., Oostburg, Va., & Braks, M. A. H. (2018). Chikungunya virus outbreak in Sint Maarten: Long-term arthralgia after a 15-month period. Journal of Vector Borne Diseases, 55(2), 137. https://doi.org/10.4103/0972-9062.242561	10.4103/0972-9062.242561	Cohort	Sint Maarten, a constituent country of Kingdom of the Netherlands	56
122	Kajeguka et al., 2016	Prevalence of dengue and chikungunya virus infections in north-eastern Tanzania: a cross sectional study among participants presenting with malaria-like symptoms	BMC Infectious Diseases	Kajeguka, D. C., Kaaya, R. D., Mwakalinga, S., Ndossi, R., Ndaro, A., Chilongola, J. O., Mosha, F. W., Schiøler, K. L., Kavishe, R. A., & Alifrangis, M. (2016). Prevalence of dengue and chikungunya virus infections in north-eastern Tanzania: A cross sectional study among participants presenting with malaria-like symptoms. BMC Infectious Diseases, 16(1), 183. https://doi.org/10.1186/s12879-016-151…	10.1186/s12879-016-1511-5	Cross-sectional	North-eastern Tanzania
123	Kaur et al., 2008	Chikungunya Outbreak, South India, 2006	Emerging Infectious Diseases	Kaur, P., Ponniah, M., Murhekar, M. V., Ramachandran, V., Ramachandran, R., Raju, H. K., Perumal, V., Mishra, A. C., & Gupte, M. D. (2008). Chikungunya Outbreak, South India, 2006. Emerging Infectious Diseases, 14(10), 1623–1625. https://doi.org/10.3201/eid1410.070569	10.3201/eid1410.070569		South India, Mallela Village of Kadapa district and Gowripet area of Avadi
124	Kaur et al., 2017	Chikungunya outbreak in Delhi, India, 2016: report on coinfection status and comorbid conditions in patients	New Microbes and New Infections	Kaur, N., Jain, J., Kumar, A., Narang, M., Zakaria, M. K., Marcello, A., Kumar, D., Gaind, R., & Sunil, S. (2017). Chikungunya outbreak in Delhi, India, 2016: Report on coinfection status and comorbid conditions in patients. New Microbes and New Infections, 20, 39–42. https://doi.org/10.1016/j.nmni.2017.07.007	10.1016/j.nmni.2017.07.007	Cross-sectional study	India, New Delhi, Safdarjung Hospital	600	35				11	68												600			CHIKV qPCR/DENV IgM: 40; CHIKV qPCR/DENV NS1: 0; CHIKV IgM/DENV IgM: 112; CHIKV IgM/DENV NS1: 1; Overall coinfection (CHIKV IgM/qPCR/DENV IgM/NS1): 152	CHIKV qPCR/DENV IgM: 6.67%; CHIKV qPCR/DENV NS1: 0%; CHIKV IgM/DENV IgM: 18.67%; CHIKV IgM/DENV NS1: 0.5%; Overall coinfection (CHIKV IgM/qPCR/DENV gM/NS1): 25.33%
126	Kosasih et al., 2013	Evidence for Endemic Chikungunya Virus Infections in Bandung, Indonesia	PLoS Neglected Tropical Diseases	Kosasih, H., De Mast, Q., Widjaja, S., Sudjana, P., Antonjaya, U., Ma’roef, C., Riswari, S. F., Porter, K. R., Burgess, T. H., Alisjahbana, B., Van Der Ven, A., & Williams, M. (2013). Evidence for Endemic Chikungunya Virus Infections in Bandung, Indonesia. PLoS Neglected Tropical Diseases, 7(10), e2483. https://doi.org/10.1371/journal.pntd.0002483	10.1371/journal.pntd.0002483	Prospective cohort study	Indonesia, West Java, Badung, textile factory	4380	37.1	7.7			18	66
127	Kularatne et al., 2009	Concurrent outbreaks of Chikungunya and Dengue fever in Kandy, Sri Lanka, 2006-07: a comparative analysis of clinical and laboratory features	Postgraduate Medical Journal	Kularatne, S. A. M., Gihan, M. C., Weerasinghe, S. C., & Gunasena, S. (2009). Concurrent outbreaks of Chikungunya and Dengue fever in Kandy, Sri Lanka, 2006–07: A comparative analysis of clinical and laboratory features. Postgraduate Medical Journal, 85(1005), 342–346. https://doi.org/10.1136/pgmj.2007.066746	10.1136/pgmj.2007.066746	Cross-sectional study	Sri Lanka, Peradeniya, General Hospital	23	45				21	74			21	30				15	63			44	3				44	3
128	Kumar et al., 2010	Association of ABO blood groups with Chikungunya virus	Virology Journal	Kumar, N. C., Nadimpalli, M., Vardhan, V. R., & Gopal, S. D. (2010). Association of ABO blood groups with Chikungunya virus. Virology Journal, 7(1), 140. https://doi.org/10.1186/1743-422X-7-140	10.1186/1743-422X-7-140	Cross-sectional study	India, Andhra Pradesh, Sri Venkateswara University Campus
129	Kumar et al., 2017	Epidemiology, Clinical and Laboratory Features and Course of Chikungunya among a Cohort of Children during the First Caribbean Epidemic	Journal of Tropical Pediatrics	Kumar, A., Best, C., & Benskin, G. (2017). Epidemiology, Clinical and Laboratory Features and Course of Chikungunya among a Cohort of Children during the First Caribbean Epidemic. Journal of Tropical Pediatrics, 63(1), 43–49. https://doi.org/10.1093/tropej/fmw051	10.1093/tropej/fmw051	Prospective cohort study	Barbados, Bridgetown, We Care Medical Center	203									69
130	Joshi et al., 2020	Laboratory surveillance of chikungunya in Madhya Pradesh, India (2016-2017)	Indian Journal of Medical Research	Joshi, P., Yadav, P., Mourya, D., Sahare, L., Ukey, M., Khedekar, R., Patil, D., & Barde, P. (2020). Laboratory surveillance of chikungunya in Madhya Pradesh, India (2016-2017). Indian Journal of Medical Research, 151(1), 87. https://doi.org/10.4103/ijmr.IJMR_204_19	10.4103/ijmr.IJMR_204_19	Surveillance study	India. The virology laboratory of Indian Council of Medical Research (ICMR)-National Institute of Research in Tribal Health (NIRTH), Jabalpur,	494	33.12	18.25
131	Khongwichit et al., 2021	Large-scale outbreak of Chikungunya virus infection in Thailand, 2018-2019	PLOS ONE	Khongwichit, S., Chansaenroj, J., Thongmee, T., Benjamanukul, S., Wanlapakorn, N., Chirathaworn, C., & Poovorawan, Y. (2021). Large-scale outbreak of Chikungunya virus infection in Thailand, 2018–2019. PLOS ONE, 16(3), e0247314. https://doi.org/10.1371/journal.pone.0247314	10.1371/journal.pone.0247314		13 provinces throughout the Central (Bangkok 1,137 cases, Samut Prakan 173 cases, Samut Sakhon 344 cases, Nonthaburi 1 case); Western (Ratchaburi 1 case, Kanchanaburi 1 case); Northern (Tak 1 case); Northeastern (Maha Sarakham 1 case); Eastern (Chon Buri 34 cases); and Southern (Ranong 1 case, Phuket 108 cases, Songkhla 1 case, Surat Thani 3 cases) regions of Thailand	1295
132	Macpherson et al., 2016	Clinical and Serological Insights from the Asian Lineage Chikungunya Outbreak in Grenada, 2014: An Observational Study	The American Journal of Tropical Medicine and Hygiene	Macpherson, C., Noël, T., Fields, P., Jungkind, D., Yearwood, K., Simmons, M., Widjaja, S., Mitchell, G., Noel, D., Bidaisee, S., Myers, T. E., & LaBeaud, A. D. (2016). Clinical and Serological Insights from the Asian Lineage Chikungunya Outbreak in Grenada, 2014: An Observational Study. The American Journal of Tropical Medicine and Hygiene, 95(4), 890–893. https://doi.org/10.4269/ajtmh.16-0122	10.4269/ajtmh.16-0122	Observational study	Grenada. Health facilities throughout the country	493			34.5		1	80
133	Blettery et al., 2016	Brief Report: Management of Chronic Post-Chikungunya Rheumatic Disease: The Martinican Experience: CHRONIC POST-CHIKUNGUNYA RHEUMATIC DISEASE	Arthritis & Rheumatology	Blettery, M., Brunier, L., Banydeen, R., Derancourt, C., & De Bandt, M. (2019). Management of acute-stage chikungunya disease: Contribution of ultrasonographic joint examination. International Journal of Infectious Diseases, 84, 1–4. https://doi.org/10.1016/j.ijid.2019.03.031	10.1002/art.39775		The Chikungunya Cell, located in the Infectious Disease Unit of the University Hospital of Martinique	147			64.1		34	88
134	Hochedez et al., 2008	Management of travelers with fever and exanthema, notably dengue and chikungunya infections	The American Journal of Tropical Medicine and Hygiene	Hochedez, P., Canestri, A., Guihot, A., Brichler, S., Bricaire, F., & Caumes, E. (2008). Management of travelers with fever and exanthema, notably dengue and chikungunya infections. The American Journal of Tropical Medicine and Hygiene, 78(5), 710–713.	10.4269/ajtmh.2008.78.710		Tropical diseases unit, France	62			33		16	68
135	Manimunda et al., 2010	Outbreak of chikungunya fever, Dakshina Kannada District, South India, 2008	The American Journal of Tropical Medicine and Hygiene	Manimunda, S. P., Sugunan, A. P., Rai, S. K., Vijayachari, P., Shriram, A. N., Sharma, S., Muruganandam, N., Chaitanya, I. K., Guruprasad, D. R., & Sudeep, A. B. (2010). Outbreak of chikungunya fever, Dakshina Kannada District, South India, 2008. The American Journal of Tropical Medicine and Hygiene, 83(4), 751–754. https://doi.org/10.4269/ajtmh.2010.09-0433	10.4269/ajtmh.2010.09-0433	Cross-sectional survey	India. Four subcenter areas in Dakshina Kannada District of Karnataka State	1174									360	<13: 75; 13-19: 27; 20-29: 94; 30-44: 83; >45: 81
136	Marcial-Vega et al., 2015	Intravenous ascorbic acid and hydrogen peroxide in the management of patients with chikungunya	Boletin De La Asociacion Medica De Puerto Rico	Marcial-Vega, V., Idxian Gonzalez-Terron, G., & Levy, T. E. (2015). Intravenous ascorbic acid and hydrogen peroxide in the management of patients with chikungunya. Boletin De La Asociacion Medica De Puerto Rico, 107(1), 20–24.			Marcial Integrative Medical Center, San Juan, Puerto Rico
137	Mathew et al., 2011	Rheumatic-musculoskeletal pain and disorders in a naïve group of individuals 15 months following a Chikungunya viral epidemic in south India: a population based observational study: Postepidemic Chikungunya arthropathy	International Journal of Clinical Practice	Mathew, A. J., Goyal, V., George, E., Thekkemuriyil, D. V., Jayakumar, B., Chopra, A., & On behalf of the Trivandrum COPCORD Study Group. (2011). Rheumatic-musculoskeletal pain and disorders in a naïve group of individuals 15 months following a Chikungunya viral epidemic in south India: A population based observational study: Postepidemic Chikungunya arthropathy. International Journal of Clinical…	10.1111/j.1742-1241.2011.02792.x	Observational study	Ottoor village, 45 km from Trivandrum, the capital city of Kerala, India	437
138	Mattar et al., 2015	Outbreak of Chikungunya virus in the north Caribbean area of Colombia: clinical presentation and phylogenetic analysis	The Journal of Infection in Developing Countries	Mattar, S., Miranda, J., Pinzon, H., Tique, V., Bolanos, A., Aponte, J., Arrieta, G., Gonzalez, M., Barrios, K., Contreras, H., Alvarez, J., & Aleman, A. (2015). Outbreak of Chikungunya virus in the north Caribbean area of Colombia: Clinical presentation and phylogenetic analysis. The Journal of Infection in Developing Countries, 9(10), 1126–1132. https://doi.org/10.3855/jidc.6670	10.3855/jidc.6670		Two small rural villages in northern Colombia: San Joaquin in Bolivar province, and Ovejas in Sucre province	100	39				6	81
139	Mendez-Dominguez et al., 2017	Chikungunya Fever in Clinically Diagnosed Patients: A Brief Report of Comparison Between Laboratory Confirmed and Discarded Cases	Archives of Clinical Infectious Diseases	Mendez-Dominguez, N., Janssen-Aguilar, R., Pacheco-Tucuch, F., Inurreta-Diaz, M., & Gomez-Carro, S. (2017). Chikungunya Fever in Clinically Diagnosed Patients: A Brief Report of Comparison Between Laboratory Confirmed and Discarded Cases. Archives of Clinical Infectious Diseases, 12(4). https://doi.org/10.5812/archcid.12980	10.5812/archcid.12980	Observational, descriptive, retrospective study	Merida,Yucatan, Mexico
140	Millman et al., 2016	Chikungunya and Dengue Virus Infections Among United States Community Service Volunteers Returning from the Dominican Republic, 2014	The American Journal of Tropical Medicine and Hygiene	Millman, A. J., Esposito, D. H., Biggs, H. M., Decenteceo, M., Klevos, A., Hunsperger, E., Munoz-Jordan, J., Kosoy, O. I., McPherson, H., Sullivan, C., Voorhees, D., Baron, D., Watkins, J., Gaul, L., Sotir, M. J., Brunette, G., Fischer, M., Sharp, T. M., & Jentes, E. S. (2016). Chikungunya and Dengue Virus Infections Among United States Community Service Volunteers Returning from the Dominican Re…	10.4269/ajtmh.15-0815		United States	102	17				15	21
141	Mogami et al., 2017	Ultrasound of ankles in the diagnosis of complications of chikungunya fever	Radiologia Brasileira	Mogami, R., Vaz, J. L. P., Chagas, Y. D. F. B., Torezani, R. S., Vieira, A. D. A., Koifman, A. C. B., Barbosa, Y. B., & Abreu, M. M. D. (2017). Ultrasound of ankles in the diagnosis of complications of chikungunya fever. Radiologia Brasileira, 50(2), 71–75. https://doi.org/10.1590/0100-3984.2016.0221	10.1590/0100-3984.2016.0221	Cross-sectional observational study	Hospital Universitário Pedro Ernesto, Rio de Janeiro, Brazil	52	58.4
142	Galán-Huerta et al., 2018	Molecular and Clinical Characterization of Chikungunya Virus Infections in Southeast Mexico	Viruses	Galán-Huerta, K., Martínez-Landeros, E., Delgado-Gallegos, J., Caballero-Sosa, S., Malo-García, I., Fernández-Salas, I., Ramos-Jiménez, J., & Rivas-Estilla, A. (2018). Molecular and Clinical Characterization of Chikungunya Virus Infections in Southeast Mexico. Viruses, 10(5), 248. https://doi.org/10.3390/v10050248	10.3390/v10050248		Hospital Clinic “Dr. Roberto Nettel Flores” in Tapachula, Chiapas, Mexico	52	42.8
143	Marimoutou et al., 2012	Morbidity and Impaired Quality of Life 30 Months After Chikungunya Infection: Comparative Cohort of Infected and Uninfected French Military Policemen in Reunion Island	Medicine	Marimoutou, C., Vivier, E., Oliver, M., Boutin, J.-P., & Simon, F. (2012). Morbidity and Impaired Quality of Life 30 Months After Chikungunya Infection: Comparative Cohort of Infected and Uninfected French Military Policemen in Reunion Island. Medicine, 91(4), 212–219. https://doi.org/10.1097/MD.0b013e318260b604	10.1097/MD.0b013e318260b604	Retrsopective cohort study	Reunion island
144	Moro et al., 2010	Chikungunya Virus in North-Eastern Italy: A Seroprevalence Survey	The American Journal of Tropical Medicine and Hygiene	Moro, M. L., Grilli, E., Corvetta, A., Silvi, G., Angelini, R., Mascella, F., Miserocchi, F., Sambo, P., Finarelli, A. C., Sambri, V., Gagliotti, C., Massimiliani, E., Mattivi, A., Pierro, A. M., & Macini, P. (2012). Long-term chikungunya infection clinical manifestations after an outbreak in Italy: A prognostic cohort study. Journal of Infection, 65(2), 165–172. https://doi.org/10.1016/j.jinf.20…	10.4269/ajtmh.2010.09-0322	Seroprevalence survey	Castiglione di Cervia village, North-Eastern Italy	325
145	Ramful et al., 2007	Mother-to-Child Transmission of Chikungunya Virus Infection	Pediatric Infectious Disease Journal	Ramful, D., Carbonnier, M., Pasquet, M., Bouhmani, B., Ghazouani, J., Noormahomed, T., Beullier, G., Attali, T., Samperiz, S., Fourmaintraux, A., & Alessandri, J.-L. (2007). Mother-to-Child Transmission of Chikungunya Virus Infection. Pediatric Infectious Disease Journal, 26(9), 811–815. https://doi.org/10.1097/INF.0b013e3180616d4f	10.1097/INF.0b013e3180616d4f	Retrospective descriptive study	5 neonatal medicine departments, Reunion Island
146	Kaleem et al., 2021	Mucocutaneous manifestations of Chikungunya fever, an experience of tertiary care hospital	JPMA. The Journal of the Pakistan Medical Association	Kaleem, S., Ghafoor, R., & Khan, S. (2021). Mucocutaneous manifestations of Chikungunya fever, an experience of tertiary care hospital. JPMA. The Journal of the Pakistan Medical Association, 71(2(B)), 619–623. https://doi.org/10.47391/JPMA.693	10.47391/JPMA.693	Observational cross-sectional study	Pakistan. Department of Dermatology, Jinnah Postgraduate Medical Centre, Karachi	67	30.24	7.89
147	Gérardin et al., 2008	Multidisciplinary Prospective Study of Mother-to-Child Chikungunya Virus Infections on the Island of La Réunion	PLoS Medicine	Gérardin, P., Barau, G., Michault, A., Bintner, M., Randrianaivo, H., Choker, G., Lenglet, Y., Touret, Y., Bouveret, A., Grivard, P., Roux, K. L., Blanc, S., Schuffenecker, I., Couderc, T., Arenzana-Seisdedos, F., Lecuit, M., & Robillard, P.-Y. (2008). Multidisciplinary Prospective Study of Mother-to-Child Chikungunya Virus Infections on the Island of La Réunion. PLoS Medicine, 5(3), e60. https:/…	10.1371/journal.pmed.0050060	Prospective study	Public maternity department of the Groupe Hospitalier Sud-Réunion (GHSR), Reunion island
148	Murillo-Zamora et al., 2017	Persistent arthralgia and related risks factors in laboratory-confirmed cases of Chikungunya virus infection in Mexico	Revista Panamericana de Salud Pública	Murillo-Zamora, E., Mendoza-Cano, O., Trujillo-Hernández, B., Sánchez-Piña, R. A., & Guzmán-Esquivel, J. (2017). Persistent arthralgia and related risks factors in laboratory-confirmed cases of Chikungunya virus infection in Mexico. Revista Panamericana de Salud Pública, 41, 1. https://doi.org/10.26633/RPSP.2017.72	10.26633/RPSP.2017.72	Retrospective cohort study	State of Colima, Mexico	136	42.4	16.1
149	Cardoso Pereira et al., 2020	Musculoskeletal Manifestations Observed in Patients Diagnosed With Chikungunya Virus in 2 Municipalities of the Brazilian Amazon Region	JCR: Journal of Clinical Rheumatology	Cardoso Pereira, A. B., Fernandes De Albuquerque, L. C., Medeiros Souza, R. C., Freire De Carvalho, J., & Muniz Caldas, C. A. (2020). Musculoskeletal Manifestations Observed in Patients Diagnosed With Chikungunya Virus in 2 Municipalities of the Brazilian Amazon Region. JCR: Journal of Clinical Rheumatology, 26(7S), S195–S198. https://doi.org/10.1097/RHU.0000000000001366	10.1097/RHU.0000000000001366	Observational, descriptive, and analytical study	The Medical Specialties Center (MSC) of the Capanema municipality and the Tropical Medicine Center of Pará Federal University (TMC-UFPA) in the Belém municipality, Brazil	63	50.6	14.5			24	84
150	Naqvi et al., 2017	Clinical Spectrum of Chikungunya in Pakistan	Cureus	Naqvi, S., Bashir, S., Rupareliya, C., Shams, A., Giyanwani, P. R., Ali, Z., Qamar, F., Kumar, V., & Talib, V. (2017). Clinical Spectrum of Chikungunya in Pakistan. Cureus, 9(7), e1430. https://doi.org/10.7759/cureus.1430	10.7759/cureus.1430	Cross-sectional study	Emergency department, Karachi, Pakistan	199	29.52	12.42																564			coninfection with Malaria and Dengue: 365
151	Gérardin et al., 2014	Neurocognitive Outcome of Children Exposed to Perinatal Mother-to-Child Chikungunya Virus Infection: The CHIMERE Cohort Study on Reunion Island	PLoS Neglected Tropical Diseases	Gérardin, P., Sampériz, S., Ramful, D., Boumahni, B., Bintner, M., Alessandri, J.-L., Carbonnier, M., Tiran-Rajaoefera, I., Beullier, G., Boya, I., Noormahomed, T., Okoï, J., Rollot, O., Cotte, L., Jaffar-Bandjee, M.-C., Michault, A., Favier, F., Kaminski, M., Fourmaintraux, A., & Fritel, X. (2014). Neurocognitive Outcome of Children Exposed to Perinatal Mother-to-Child Chikungunya Virus Infectio…	10.1371/journal.pntd.0002996	Cohort study	Reunion island	33	38.06	1.29							UU: 65 UI: 70	UU: 38.97 UI: 39.51	UU: 1.99 UI: 1.68
152	Azevedo et al., 2018	Neurologic manifestations in emerging arboviral diseases in Rio de Janeiro City, Brazil, 2015-2016	Revista da Sociedade Brasileira de Medicina Tropical	Azevedo, M. B. D., Coutinho, M. S. C., Silva, M. A. D., Arduini, D. B., Lima, J. D. V., Monteiro, R., Mendes, B. N. B., Lemos, M. C. F., Noronha, C. P., & Saraceni, V. (2018). Neurologic manifestations in emerging arboviral diseases in Rio de Janeiro City, Brazil, 2015-2016. Revista Da Sociedade Brasileira de Medicina Tropical, 51(3), 347–351. https://doi.org/10.1590/0037-8682-0327-2017	10.1590/0037-8682-0327-2017	Observational	Rio de Janeiro City, Brazil																			CHICK: 28 Dual CHIKV/dengue: 3 Dual Zika/CHIKV: 1	- - Dual Zika/CHIKV: 1		- Dual CHIKV/dengue: 3 -
153	Lalitha et al., 2007	Ocular Involvement Associated With an Epidemic Outbreak of Chikungunya Virus Infection	American Journal of Ophthalmology	Lalitha, P., Rathinam, S., Banushree, K., Maheshkumar, S., Vijayakumar, R., & Sathe, P. (2007). Ocular Involvement Associated With an Epidemic Outbreak of Chikungunya Virus Infection. American Journal of Ophthalmology, 144(4), 552–556. https://doi.org/10.1016/j.ajo.2007.06.002	10.1016/j.ajo.2007.06.002	Case series	Aravind Eye Hospital, Madurai, South India.	Lalitha et al., 2007	44.17
154	Esporcatte and Portes, 2021	Ocular manifestations of Chikungunya fever in the chronic phase	Arquivos Brasileiros de Oftalmologia	Esporcatte, L. P. G., & Portes, A. J. F. (2021). Ocular manifestations of Chikungunya fever in the chronic phase. Arquivos Brasileiros de Oftalmologia, 84(6). https://doi.org/10.5935/0004-2749.20210081	10.5935/0004-2749.20210081	Cross-sectional	Estácio de Sá University, Rio de Janeiro, Brazil	Esporcatte and Portes, 2021	50.0	13.7			27	79
155	Ulloa-Padilla et al., 2018	Ocular Symptoms and Signs of Chikungunya Fever in Puerto Rico	Puerto Rico Health Sciences Journal	Ulloa-Padilla, J. P., Dávila, P. J., Izquierdo, N. J., García-Rodríguez, O., & Jiménez, I. Z. (2018). Ocular Symptoms and Signs of Chikungunya Fever in Puerto Rico. Puerto Rico Health Sciences Journal, 37(2), 83–87.		Cross-sectional	Puerto Rico	139	36.4
156	Lamballerie et al., 2008	On Chikungunya Acute Infection and Chloroquine Treatment	Vector-Borne and Zoonotic Diseases	Lamballerie, X. D., Boisson, V., Reynier, J.-C., Enault, S., Charrel, R. N., Flahault, A., Roques, P., & Grand, R. L. (2008). On Chikungunya Acute Infection and Chloroquine Treatment. Vector-Borne and Zoonotic Diseases, 8(6), 837–840. https://doi.org/10.1089/vbz.2008.0049	10.1089/vbz.2008.0049	Trial	the French Reunion Island
157	Kiran et al., 2020	Oral manifestations of Chickengunya and gender difference among the patients of industrial area of Karachi, Pakistan	Rawal Medical Journal	Kiran, F., Mehboob, A. B., Arsalan, K., & Kadri, W. B. (2020). Oral manifestations of Chickengunya and gender difference among the patients of industrial area of Karachi, Pakistan. Rawal Medical Journal, 45(3), 527–530. https://www.bibliomed.org/?mno=64307		Cross-sectional	Pakistan. General Medicine OPD of Sind Government Hospital, Korangi, Karachi
158	O’Sullivan et al., 2018	Chikungunya Virus Infection-associated Arthralgia in Adult Jamaicans Post-outbreak	West Indian Medical Journal	O’Sullivan, O., Campbell, T., Darby, A., Mourillon, N., Campbell, J., Melbourne, T., Green, V., & Jackson, M. (2018). Chikungunya Virus Infection-associated Arthralgia in Adult Jamaicans Post-outbreak. West Indian Medical Journal, 67(3), 190–196. https://doi.org/10.7727/wimj.2018.090	10.7727/wimj.2018.090	Cross-sectional	public primary healthcare centres in urban and rural areas in Jamaica	O’Sullivan et al., 2018	47.6	18.5	48						Chikungunya Virus Infection-associated Arthralgia in Adult Jamaicans Post-outbreak	43.9	18.6	44
159	Cunha et al., 2017	Outbreak of chikungunya virus in a vulnerable population of Sergipe, Brazil—A molecular and serological survey	Journal of Clinical Virology	Cunha, M. D. P., Santos, C. A. D., Neto, D. F. D. L., Schanoski, A. S., Pour, S. Z., Passos, S. D., Souza, M. S. F. D., Costa, D. D., & Zanotto, P. M. D. A. (2017). Outbreak of chikungunya virus in a vulnerable population of Sergipe, Brazil—A molecular and serological survey. Journal of Clinical Virology, 97, 44–49. https://doi.org/10.1016/j.jcv.2017.10.015	10.1016/j.jcv.2017.10.015	Cross-sectional	the state of Sergipe, Brazil	Cunha et al., 2017									Outbreak of chikungunya virus in a vulnerable population of Sergipe, Brazil—A molecular and serological survey									#REF!	0	0	0	0	#REF!	0	0	0	0
160	Oviedo-Pastrana et al., 2017	Epidemic outbreak of Chikungunya in two neighboring towns in the Colombian Caribbean: a survival analysis	Archives of Public Health	Oviedo-Pastrana, M., Méndez, N., Mattar, S., Arrieta, G., & Gomezcaceres, L. (2017). Epidemic outbreak of Chikungunya in two neighboring towns in the Colombian Caribbean: A survival analysis. Archives of Public Health, 75(1), 1. https://doi.org/10.1186/s13690-016-0169-1	10.1186/s13690-016-0169-1	Retrospective study	the Caribbean region of Colombia.
161	Panato et al., 2019	Evaluation of functional disability after Chikungunya infection	Revista da Sociedade Brasileira de Medicina Tropical	Panato, C. S., Figueredo, E. D., Bassi, D., Felipe, I. M. A., Firmo, W. D. C. A., Rêgo, A. S., & Silva, F. D. M. A. M. (2019). Evaluation of functional disability after Chikungunya infection. Revista Da Sociedade Brasileira de Medicina Tropical, 52, e20190112. https://doi.org/10.1590/0037-8682-0112-2019	10.1590/0037-8682-0112-2019	Cross-sectional	Brazil. the City of Imperatriz, the State of Maranhão
162	Pastula et al., 2017	Chikungunya virus disease outbreak in Yap State, Federated States of Micronesia	PLOS Neglected Tropical Diseases	Pastula, D. M., Hancock, W. T., Bel, M., Biggs, H., Marfel, M., Lanciotti, R., Laven, J., Chen, T.-H., Staples, J. E., Fischer, M., & Hills, S. L. (2017). Chikungunya virus disease outbreak in Yap State, Federated States of Micronesia. PLOS Neglected Tropical Diseases, 11(3), e0005410. https://doi.org/10.1371/journal.pntd.0005410	10.1371/journal.pntd.0005410	Observational	Yap State, Micronesia (Federated States of)	1761																		209			1
163	Rodriguez-Morales et al., 2016	Post-chikungunya chronic inflammatory rheumatism: results from a retrospective follow-up study of 283 adult and child cases in La Virginia, Risaralda, Colombia	F1000Research	Rodriguez-Morales, A. J., Gil-Restrepo, A. F., Ramírez-Jaramillo, V., Montoya-Arias, C. P., Acevedo-Mendoza, W. F., Bedoya-Arias, J. E., Chica-Quintero, L. A., Murillo-García, D. R., García-Robledo, J. E., Castrillón-Spitia, J. D., Londoño, J. J., Bedoya-Rendón, H. D., Cárdenas-Pérez, J. D. J., Cardona-Ospina, J. A., & Lagos-Grisales, G. J. (2016). Post-chikungunya chronic inflammatory rheumatism…	10.12688/f1000research.8235.1	Retrospective cohort study	La Virginia, Risaralda (one of the newly endemic departments), Colombia	283			29.0																		0	0
164	Gérardin et al., 2011	Perceived morbidity and community burden after a Chikungunya outbreak: the TELECHIK survey, a population-based cohort study	BMC Medicine	Gérardin, P., Fianu, A., Malvy, D., Mussard, C., Boussaïd, K., Rollot, O., Michault, A., Gaüzere, B.-A., Bréart, G., & Favier, F. (2011). Perceived morbidity and community burden after a Chikungunya outbreak: The TELECHIK survey, a population-based cohort study. BMC Medicine, 9(1), 5. https://doi.org/10.1186/1741-7015-9-5	10.1186/1741-7015-9-5	Retrospective cohort study	La Reunion island in the Indian Ocean
165	Sitepu et al., 2020	Epidemiological investigation of chikungunya outbreak, West Kalimantan, Indonesia	Clinical Epidemiology and Global Health	Sitepu, F. Y., Suprayogi, A., Pramono, D., Harapan, H., & Mudatsir, M. (2020). Epidemiological investigation of chikungunya outbreak, West Kalimantan, Indonesia. Clinical Epidemiology and Global Health, 8(1), 113–116. https://doi.org/10.1016/j.cegh.2019.05.005	10.1016/j.cegh.2019.05.005	Case-control study	Sukadana Subdistrict, North Kayong District, West Kalimantan, Indonesia
166	Pinto et al., 2019	Clinical profile and factors associated with hospitalization during a Chikungunya epidemic in Ceará, Brazil	Revista da Sociedade Brasileira de Medicina Tropical	Pinto, J. R., Silva Junior, G. B. D., Mota, R. M. S., Martins, P., Santos, A. K. T., Moura, D. C. N. D., Pires Neto, R. D. J., & Daher, E. D. F. (2019). Clinical profile and factors associated with hospitalization during a Chikungunya epidemic in Ceará, Brazil. Revista Da Sociedade Brasileira de Medicina Tropical, 52, e20190167. https://doi.org/10.1590/0037-8682-0167-2019	10.1590/0037-8682-0167-2019	Cross-sectional	the state of Ceará, in northeastern Brazil	Pinto et al., 2019									Clinical profile and factors associated with hospitalization during a Chikungunya epidemic in Ceará, Brazil
167	Oliver et al., 2009	Persisting Mixed Cryoglobulinemia in Chikungunya Infection	PLoS Neglected Tropical Diseases	Oliver, M., Grandadam, M., Marimoutou, C., Rogier, C., Botelho-Nevers, E., Tolou, H., Moalic, J.-L., Kraemer, P., Morillon, M., Morand, J.-J., Jeandel, P., Parola, P., & Simon, F. (2009). Persisting Mixed Cryoglobulinemia in Chikungunya Infection. PLoS Neglected Tropical Diseases, 3(2), e374. https://doi.org/10.1371/journal.pntd.0000374	10.1371/journal.pntd.0000374	Retrospective study	Laveran Military Hospital in Marseille, France	51	54.0				21	78
168	Sissoko et al., 2009	Post-Epidemic Chikungunya Disease on Reunion Island: Course of Rheumatic Manifestations and Associated Factors over a 15-Month Period	PLoS Neglected Tropical Diseases	Sissoko, D., Malvy, D., Ezzedine, K., Renault, P., Moscetti, F., Ledrans, M., & Pierre, V. (2009). Post-Epidemic Chikungunya Disease on Reunion Island: Course of Rheumatic Manifestations and Associated Factors over a 15-Month Period. PLoS Neglected Tropical Diseases, 3(3), e389. https://doi.org/10.1371/journal.pntd.0000389	10.1371/journal.pntd.0000389	Retrospective cohort study	Reunion Island	147			52		16	86
169	Nkoghe et al., 2012	Clinical Forms of Chikungunya in Gabon, 2010	PLoS Neglected Tropical Diseases	Nkoghe, D., Kassa, R. F., Caron, M., Grard, G., Mombo, I., Bikié, B., Paupy, C., Becquart, P., Bisvigou, U., & Leroy, E. M. (2012). Clinical Forms of Chikungunya in Gabon, 2010. PLoS Neglected Tropical Diseases, 6(2), e1517. https://doi.org/10.1371/journal.pntd.0001517	10.1371/journal.pntd.0001517	Retrospective study	Gabon. 4 healthcare facilities in Franceville	270	30	16			1	77												None	None	None	None	None
170	Thiberville et al., 2013	Chikungunya Fever: A Clinical and Virological Investigation of Outpatients on Reunion Island, South-West Indian Ocean	PLoS Neglected Tropical Diseases	Thiberville, S.-D., Boisson, V., Gaudart, J., Simon, F., Flahault, A., & De Lamballerie, X. (2013). Chikungunya Fever: A Clinical and Virological Investigation of Outpatients on Reunion Island, South-West Indian Ocean. PLoS Neglected Tropical Diseases, 7(1), e2004. https://doi.org/10.1371/journal.pntd.0002004	10.1371/journal.pntd.0002004	A description of a RCT	Cellule Coordination Nivachik, Reunion	Thiberville et al., 2013	40.1	12.4			18	66			Chikungunya Fever: A Clinical and Virological Investigation of Outpatients on Reunion Island, South-West Indian Ocean	41.4	15.3			20	66
171	Schilte et al., 2013	Chikungunya Virus-associated Long-term Arthralgia: A 36-month Prospective Longitudinal Study	PLoS Neglected Tropical Diseases	Schilte, C., Staikovsky, F., Couderc, T., Madec, Y., Carpentier, F., Kassab, S., Albert, M. L., Lecuit, M., & Michault, A. (2013). Chikungunya Virus-associated Long-term Arthralgia: A 36-month Prospective Longitudinal Study. PLoS Neglected Tropical Diseases, 7(3), e2137. https://doi.org/10.1371/journal.pntd.0002137	10.1371/journal.pntd.0002137	prospective cohort study	La Reunion Island
172	Van Genderen et al., 2016	First Chikungunya Outbreak in Suriname; Clinical and Epidemiological Features	PLOS Neglected Tropical Diseases	Van Genderen, F. T., Krishnadath, I., Sno, R., Grunberg, M. G., Zijlmans, W., & Adhin, M. R. (2016). First Chikungunya Outbreak in Suriname; Clinical and Epidemiological Features. PLOS Neglected Tropical Diseases, 10(4), e0004625. https://doi.org/10.1371/journal.pntd.0004625	10.1371/journal.pntd.0004625	prospective cohort study	Suriname (Paramaribo, Commewijne, and emergency clinic of the Academic Hospital of Paramaribo)	121			33.5				3	73.2	First Chikungunya Outbreak in Suriname; Clinical and Epidemiological Features			31				14.3	63.6
173	Perti et al., 2016	Chikungunya Fever Cases Identified in the Veterans Health Administration System, 2014	PLOS Neglected Tropical Diseases	Perti, T., Lucero-Obusan, C. A., Schirmer, P. L., Winters, M. A., & Holodniy, M. (2016). Chikungunya Fever Cases Identified in the Veterans Health Administration System, 2014. PLOS Neglected Tropical Diseases, 10(5), e0004630. https://doi.org/10.1371/journal.pntd.0004630	10.1371/journal.pntd.0004630		Puerto Rico and other center in the US	148	68.8	16.2							32	54.8	16.5
174	Shahid et al., 2020	Comparison of clinical presentation and out-comes of Chikungunya and Dengue virus infections in patients with acute undifferentiated febrile illness from the Sindh region of Pakistan	PLOS Neglected Tropical Diseases	Shahid, U., Farooqi, J. Q., Barr, K. L., Mahmood, S. F., Jamil, B., Imitaz, K., Azizullah, Z., Malik, F. R., Prakoso, D., Long, M. T., & Khan, E. (2020). Comparison of clinical presentation and out-comes of Chikungunya and Dengue virus infections in patients with acute undifferentiated febrile illness from the Sindh region of Pakistan. PLOS Neglected Tropical Diseases, 14(3), e0008086. https://do…	10.1371/journal.pntd.0008086	prospective point prevalence study	Pakistan. 5 district hospitals: Karachi, Hyderabad, Sukkhar, Larkana and Mirpurkhas	Shahid et al., 2020	40.2	17.1							Comparison of clinical presentation and out-comes of Chikungunya and Dengue virus infections in patients with acute undifferentiated febrile illness from the Sindh region of Pakistan	33.6	15.1
176	Sissoko et al., 2008	Seroprevalence and Risk Factors of Chikungunya Virus Infection in Mayotte, Indian Ocean, 2005-2006: A Population-Based Survey	PLoS ONE	Sissoko, D., Moendandze, A., Malvy, D., Giry, C., Ezzedine, K., Solet, J. L., & Pierre, V. (2008). Seroprevalence and Risk Factors of Chikungunya Virus Infection in Mayotte, Indian Ocean, 2005-2006: A Population-Based Survey. PLoS ONE, 3(8), e3066. https://doi.org/10.1371/journal.pone.0003066	10.1371/journal.pone.0003066	cross sectional serosurvey	Mayotte
177	Staikowsky et al., 2009	Prospective Study of Chikungunya Virus Acute Infection in the Island of La Réunion during the 2005-2006 Outbreak	PLoS ONE	Staikowsky, F., Talarmin, F., Grivard, P., Souab, A., Schuffenecker, I., Le Roux, K., Lecuit, M., & Michault, A. (2009). Prospective Study of Chikungunya Virus Acute Infection in the Island of La Réunion during the 2005–2006 Outbreak. PLoS ONE, 4(10), e7603. https://doi.org/10.1371/journal.pone.0007603	10.1371/journal.pone.0007603	prospective study	Groupe Hospitalier Sud. Reunion	180	55.7	21.7			15	96			Group A2: 34 Group B: 46	A2: 54,5 B: 40,2	A2: 19,8 B: 21,9			A2: 17 B: 16	A2: 89 B: 93			180			0	0	Group A2: 34 Group B: 46			0 0	0 0
178	Soumahoro et al., 2009	Impact of Chikungunya Virus Infection on Health Status and Quality of Life: A Retrospective Cohort Study	PLoS ONE	Soumahoro, M.-K., Gérardin, P., Boëlle, P.-Y., Perrau, J., Fianu, A., Pouchot, J., Malvy, D., Flahault, A., Favier, F., & Hanslik, T. (2009). Impact of Chikungunya Virus Infection on Health Status and Quality of Life: A Retrospective Cohort Study. PLoS ONE, 4(11), e7800. https://doi.org/10.1371/journal.pone.0007800	10.1371/journal.pone.0007800	retrospective cohort study	La Reunion Island
179	Ray et al., 2012	Chikungunya Infection in India: Results of a Prospective Hospital Based Multi-Centric Study	PLoS ONE	Ray, P., Ratagiri, V. H., Kabra, S. K., Lodha, R., Sharma, S., Sharma, B. S., Kalaivani, M., & Wig, N. (2012). Chikungunya Infection in India: Results of a Prospective Hospital Based Multi-Centric Study. PLoS ONE, 7(2), e30025. https://doi.org/10.1371/journal.pone.0030025	10.1371/journal.pone.0030025	Prospective Hospital Based Multi-Centric Study	Karnataka Institute of Medical Sciences (KIMS), Karnataka (South); Sawai Man Singh Medical College (SMS) Rajasthan (West), and All India Institute of Medical Sciences (AIIMS) New Delhi (North)
180	Qiaoli et al., 2012	Maiden Outbreak of Chikungunya in Dongguan City, Guangdong Province, China: Epidemiological Characteristics	PLoS ONE	Qiaoli, Z., Jianfeng, H., De, W., Zijun, W., Xinguang, Z., Haojie, Z., Fan, D., Zhiquan, L., Shiwen, W., Zhenyu, H., Yonghui, Z., Changwen, K., Dakang, Y., Wenjia, L., Deqiong, L., & Pinghua, C. (2012). Maiden Outbreak of Chikungunya in Dongguan City, Guangdong Province, China: Epidemiological Characteristics. PLoS ONE, 7(8), e42830. https://doi.org/10.1371/journal.pone.0042830	10.1371/journal.pone.0042830		China. The Xincun community with multiple villages	Qiaoli et al., 2012	42				3	93			Maiden Outbreak of Chikungunya in Dongguan City, Guangdong Province, China: Epidemiological Characteristics
181	Ramachandran et al., 2012	Impact of Chikungunya on Health Related Quality of Life Chennai, South India	PLoS ONE	Ramachandran, V., Malaisamy, M., Ponnaiah, M., Kaliaperuaml, K., Vadivoo, S., & Gupte, M. D. (2012). Impact of Chikungunya on Health Related Quality of Life Chennai, South India. PLoS ONE, 7(12), e51519. https://doi.org/10.1371/journal.pone.0051519	10.1371/journal.pone.0051519	comparative cross-sectional study	Gouripet, Avadi, a suburb of Chennai, Tamil Nadu, South India	Age <=35 years: 34 (36%) Age <=35 years: 192 (62%)									Age <=35 years: 196 (64%)
182	Reller et al., 2013	Chikungunya as a Cause of Acute Febrile Illness in Southern Sri Lanka	PLoS ONE	Reller, M. E., Akoroda, U., Nagahawatte, A., Devasiri, V., Kodikaarachchi, W., Strouse, J. J., Chua, R., Hou, Y., Chow, A., Sessions, O. M., Østbye, T., Gubler, D. J., Woods, C. W., & Bodinayake, C. (2013). Chikungunya as a Cause of Acute Febrile Illness in Southern Sri Lanka. PLoS ONE, 8(12), e82259. https://doi.org/10.1371/journal.pone.0082259	10.1371/journal.pone.0082259		Teaching Hospital Karapitiya (THK), Galle, Sri Lanka	Adult: 96%			41				*IQR: 29	*IQR: 51	Adult: 89% Adult: 79%			28 31				*IQR: 22 *IQR: 19	*IQR: 45 *IQR: 48				0					0 -
183	Moyen et al., 2014	First Reported Chikungunya Fever Outbreak in the Republic of Congo, 2011	PLoS ONE	Moyen, N., Thiberville, S.-D., Pastorino, B., Nougairede, A., Thirion, L., Mombouli, J.-V., Dimi, Y., Leparc-Goffart, I., Capobianchi, M. R., Lepfoundzou, A. D., & De Lamballerie, X. (2014). First Reported Chikungunya Fever Outbreak in the Republic of Congo, 2011. PLoS ONE, 9(12), e115938. https://doi.org/10.1371/journal.pone.0115938	10.1371/journal.pone.0115938	retrospective, cross-sectional, serological study	Brazzaville, Democratic Republic of Congo
184	Raghavendhar et al., 2019	Virus load and clinical features during the acute phase of Chikungunya infection in children	PLOS ONE	Raghavendhar, S. B., Patel, A. K., Kabra, S. K., Lodha, R., Ratageri, V. H., & Ray, P. (2019). Virus load and clinical features during the acute phase of Chikungunya infection in children. PLOS ONE, 14(2), e0211036. https://doi.org/10.1371/journal.pone.0211036	10.1371/journal.pone.0211036		India. outpatient department of Karnataka Institute of Medical Sciences (KIMS), Hubli															2m	18
185	Pircher et al., 2020	The effects of chikungunya virus infection on people living with HIV during the 2014 Martinique outbreak	PLOS ONE	Pircher, M., Pitono, E., Pierre-François, S., Molcard, S., Brunier-Agot, L., Fagour, L., Najioullah, F., Cesaire, R., Abel, S., Cuzin, L., & Cabié, A. (2020). The effects of chikungunya virus infection on people living with HIV during the 2014 Martinique outbreak. PLOS ONE, 15(6), e0234267. https://doi.org/10.1371/journal.pone.0234267	10.1371/journal.pone.0234267		The University Hospital of Martinique (UHM)				49.7	*Q1-Q3: 42.5-59.3	19	86
186	Monteiro et al., 2020	Epidemiologic and clinical investigations during a chikungunya outbreak in Rio Grande do Norte State, Brazil	PLOS ONE	Monteiro, J. D., Valverde, J. G., Morais, I. C., Souza, C. R. D. M., Fagundes Neto, J. C., Melo, M. F. D., Nascimento, Y. M., Alves, B. E. B., Medeiros, L. G. D., Pereira, H. W. B., Paiva, A. A. P. D., Teixeira, D. G., Moura, M. C. B. D. M., Tavares, A. D. M., Fernandes, J. V., Jeronimo, S. M. B., & Araújo, J. M. G. (2020). Epidemiologic and clinical investigations during a chikungunya outbreak i…	10.1371/journal.pone.0241799	epidemiological, immunological and clinical study	Rio Grande do Norte State, Brazil	125	35	24
187	Consuegra-Rodríguez et al., 2018	Post-chikungunya chronic inflammatory rheumatism: Follow-up of cases after 1 year of infection in Tolima, Colombia	Travel Medicine and Infectious Disease	Consuegra-Rodríguez, M. P., Hidalgo-Zambrano, D. M., Vásquez-Serna, H., Jimenez-Canizales, C. E., Parra-Valencia, E., & Rodriguez-Morales, A. J. (2018). Post-chikungunya chronic inflammatory rheumatism: Follow-up of cases after 1 year of infection in Tolima, Colombia. Travel Medicine and Infectious Disease, 21, 62–68. https://doi.org/10.1016/j.tmaid.2017.11.013	10.1016/j.tmaid.2017.11.013	retrospective cohort study	Venadillo cohort, Tolima, Colombia, after a year of initial infection.	65	44.34	14.71							29 36 - -	42.59 45.75 - -	14.05 15.28 - -							65	14	21.5
189	Escobar et al., 2017	Pregnant Women Hospitalized with Chikungunya Virus Infection, Colombia, 2015	Emerging Infectious Diseases	Escobar, M., Nieto, A. J., Loaiza-Osorio, S., Barona, J. S., & Rosso, F. (2017). Pregnant Women Hospitalized with Chikungunya Virus Infection, Colombia, 2015. Emerging Infectious Diseases, 23(11). https://doi.org/10.3201/eid2311.170480	10.3201/eid2311.170480	descriptive observational study	Hospital Fundación Valle del Lili, Colombia	60	26.4	5.6
190	Faruque et al., 2017	Prevalence and clinical presentation of Rickettsia, Coxiella, Leptospira, Bartonella and chikungunya virus infections among hospital-based febrile patients from December 2008 to November 2009 in Bangladesh	BMC Infectious Diseases	Faruque, L. I., Zaman, R. U., Gurley, E. S., Massung, R. F., Alamgir, A. S. M., Galloway, R. L., Powers, A. M., Bai, Y., Kosoy, M., Nicholson, W. L., Rahman, M., & Luby, S. P. (2017). Prevalence and clinical presentation of Rickettsia, Coxiella, Leptospira, Bartonella and chikungunya virus infections among hospital-based febrile patients from December 2008 to November 2009 in Bangladesh. BMC Infe…	10.1186/s12879-017-2239-6			total: 720	19
191	Bertolotti et al., 2020	Prevalence of chronic chikungunya and associated risks factors in the French West Indies (La Martinique): A prospective cohort study	PLOS Neglected Tropical Diseases	Bertolotti, A., Thioune, M., Abel, S., Belrose, G., Calmont, I., Césaire, R., Cervantes, M., Fagour, L., Javelle, É., Lebris, C., Najioullah, F., Pierre-François, S., Rozé, B., Vigan, M., Laouénan, C., Cabié, A., & the Chronic Chikungunya working group of University Medical Center of Martinique. (2020). Prevalence of chronic chikungunya and associated risks factors in the French West Indies (La M…	10.1371/journal.pntd.0007327	cohort study	Martinique. Pierre Zobda-Quitman Hospital in Fort de France	167	51.35	16.1			20	91
192	Gohel et al., 2019	Prevalence, Risk Factors, and Outcome of Chikungunya Encephalitis in Hospitalized Patients at a Tertiary Care Center in Gujarat, India, During the 2016 Outbreak	Infectious Diseases in Clinical Practice	Gohel, S., Modi, R., Patel, K. K., Kumar, A., & Patel, A. K. (2019). Prevalence, Risk Factors, and Outcome of Chikungunya Encephalitis in Hospitalized Patients at a Tertiary Care Center in Gujarat, India, During the 2016 Outbreak. Infectious Diseases in Clinical Practice, 27(2), 77–80. https://doi.org/10.1097/IPC.0000000000000670	10.1097/IPC.0000000000000670	observational	care center in the western part of India over a period of 4 months from September 2016 to December 2016	total	54.2	20.46
193	Bhagwati et al., 2013	Profile of The Chikungunya Infection: A Neglected Vector Borne Disease which is Prevalent In The Rajkot District	Journal of clinical and diagnostic research: JCDR	Bhagwati, C., M, M., Mehta, K. D., & Y S, G. (2013). Profile of The Chikungunya Infection: A Neglected Vector Borne Disease which is Prevalent In The Rajkot District. Journal of Clinical and Diagnostic Research: JCDR, 7(6), 1008–1011. https://doi.org/10.7860/JCDR/2013/5307.3057	10.7860/JCDR/2013/5307.3057	A cross-sectional study, multi centric study.	Rajkot district, Gujarat, India
194	Godaert et al., 2018	Prognostic factors of inhospital death in elderly patients: a time-to-event analysis of a cohort study in Martinique (French West Indies)	BMJ Open	Godaert, L., Bartholet, S., Dorléans, F., Najioullah, F., Colas, S., Fanon, J.-L., Cabié, A., Césaire, R., & Dramé, M. (2018). Prognostic factors of inhospital death in elderly patients: A time-to-event analysis of a cohort study in Martinique (French West Indies). BMJ Open, 8(1), e018838. https://doi.org/10.1136/bmjopen-2017-018838	10.1136/bmjopen-2017-018838	cohort study from January to December 2014	Martinique	385	80	8
197	Bouquillard et al., 2018	Rheumatic manifestations associated with Chikungunya virus infection: A study of 307 patients with 32-month follow-up (RHUMATOCHIK study)	Joint Bone Spine	Bouquillard, E., Fianu, A., Bangil, M., Charlette, N., Ribéra, A., Michault, A., Favier, F., Simon, F., & Flipo, R.-M. (2018). Rheumatic manifestations associated with Chikungunya virus infection: A study of 307 patients with 32-month follow-up (RHUMATOCHIK study). Joint Bone Spine, 85(2), 207–210. https://doi.org/10.1016/j.jbspin.2017.01.014	10.1016/j.jbspin.2017.01.014		Reunion Island in 2005 and 2006	307	54	12.6			24	87
198	Benjamanukul et al., 2021	Rheumatic manifestations of Chikungunya virus infection: Prevalence, patterns, and enthesitis	PLOS ONE	Benjamanukul, S., Osiri, M., Chansaenroj, J., Chirathaworn, C., & Poovorawan, Y. (2021). Rheumatic manifestations of Chikungunya virus infection: Prevalence, patterns, and enthesitis. PLOS ONE, 16(4), e0249867. https://doi.org/10.1371/journal.pone.0249867	10.1371/journal.pone.0249867		Banphaeo, Samutsakhon, Bangkok, Thailand	164	48.2	14			19	90
199	Duvignaud et al., 2018	Rheumatism and chronic fatigue, the two facets of post-chikungunya disease: the TELECHIK cohort study on Reunion island	Epidemiology and Infection	Duvignaud, A., Fianu, A., Bertolotti, A., Jaubert, J., Michault, A., Poubeau, P., Fred, A., Méchain, M., Gaüzère, B.-A., Favier, F., Malvy, D., & Gérardin, P. (2018). Rheumatism and chronic fatigue, the two facets of post-chikungunya disease: The TELECHIK cohort study on Reunion island. Epidemiology and Infection, 146(5), 633–641. https://doi.org/10.1017/S0950268818000031	10.1017/S0950268818000031	cohort
200	Rianthavorn et al., 2010	An outbreak of chikungunya in southern Thailand from 2008 to 2009 caused by African strains with A226V mutation	International Journal of Infectious Diseases	Rianthavorn, P., Prianantathavorn, K., Wuttirattanakowit, N., Theamboonlers, A., & Poovorawan, Y. (2010). An outbreak of chikungunya in southern Thailand from 2008 to 2009 caused by African strains with A226V mutation. International Journal of Infectious Diseases, 14, e161–e165. https://doi.org/10.1016/j.ijid.2010.01.001	10.1016/j.ijid.2010.01.001		Narathiwat Province, Thailand	179	38.8	19							153	28.7	18
201	Silva Junior et al., 2019	Risk factors for death among patients with Chikungunya virus infection during the outbreak in northeast Brazil, 2016-2017	Transactions of The Royal Society of Tropical Medicine and Hygiene	Silva Junior, G. B. D., Pinto, J. R., Mota, R. M. S., Pires Neto, R. D. J., & Daher, E. D. F. (2019). Risk factors for death among patients with Chikungunya virus infection during the outbreak in northeast Brazil, 2016–2017. Transactions of The Royal Society of Tropical Medicine and Hygiene, 113(4), 221–226. https://doi.org/10.1093/trstmh/try127	10.1093/trstmh/try127	cross-sectional	Ceara, northeast of Brazil, between January 2016 and December 2017	182348	38.4	19.2							383	63.8	21.5
202	Hsu et al., 2019	Risk factors for hospitalization of patients with chikungunya virus infection at sentinel hospitals in Puerto Rico	PLOS Neglected Tropical Diseases	Hsu, C. H., Cruz-Lopez, F., Vargas Torres, D., Perez-Padilla, J., Lorenzi, O. D., Rivera, A., Staples, J. E., Lugo, E., Munoz-Jordan, J., Fischer, M., Garcia Gubern, C., Rivera Garcia, B., Alvarado, L., & Sharp, T. M. (2019). Risk factors for hospitalization of patients with chikungunya virus infection at sentinel hospitals in Puerto Rico. PLOS Neglected Tropical Diseases, 13(1), e0007084. https:…	10.1371/journal.pntd.0007084	cross-sectional
203	Pinzón-Redondo et al., 2016	Risk Factors for Severity of Chikungunya in Children: A Prospective Assessment	The Pediatric Infectious Disease Journal	Pinzón-Redondo, H., Paternina-Caicedo, A., Barrios-Redondo, K., Zarate-Vergara, A., Tirado-Pérez, I., Fortich, R., Alvis-Guzmán, N., & Mattar, S. (2016). Risk Factors for Severity of Chikungunya in Children: A Prospective Assessment. The Pediatric Infectious Disease Journal, 35(6), 702–704. https://doi.org/10.1097/INF.0000000000001135	10.1097/INF.0000000000001135	cohort	Hospital Infantil Napoleon Franco Pareja (HINFP), Colombia	all: 54			0.240833				*IQR: 1.18	*IQR: 50.63
204	Rollé et al., 2016	Severe Sepsis and Septic Shock Associated with Chikungunya Virus Infection, Guadeloupe, 2014	Emerging Infectious Diseases	Rollé, A., Schepers, K., Cassadou, S., Curlier, E., Madeux, B., Hermann-Storck, C., Fabre, I., Lamaury, I., Tressières, B., Thiery, G., & Hoen, B. (2016). Severe Sepsis and Septic Shock Associated with Chikungunya Virus Infection, Guadeloupe, 2014. Emerging Infectious Diseases, 22(5), 891–894. https://doi.org/10.3201/eid2205.151449	10.3201/eid2205.151449	case report	University Hospital of Pointe-à-Pitre (UHPAP), Guadeloupe	68			71				*IQR: 59	*IQR: 80	42			68				*IQR: 58	*IQR: 77
205	Pouriayevali et al., 2019	Imported cases of Chikungunya virus in Iran	BMC Infectious Diseases	Pouriayevali, M. H., Rezaei, F., Jalali, T., Baniasadi, V., Fazlalipour, M., Mostafavi, E., Khakifirouz, S., Mohammadi, T., Fereydooni, Z., Tavakoli, M., Azad-Manjiri, S., Hosseini, M., Ghalejoogh, M., Gouya, M. M., Failloux, A.-B., & Salehi-Vaziri, M. (2019). Imported cases of Chikungunya virus in Iran. BMC Infectious Diseases, 19(1), 1004. https://doi.org/10.1186/s12879-019-4637-4	10.1186/s12879-019-4637-4	cross-sectional	Chabahar, Iranshahr, Konarak, Mirjaveh, Qasr-e-Qand, Rask, Saravan, Sarbaz, Zabol, and Zahedan Sistan and Baluchistan Province Iran	119	31.7	15.3							40	41.5	16.3
206	Nyamwaya et al., 2021	Endemic chikungunya fever in Kenyan children: a prospective cohort study	BMC Infectious Diseases	Nyamwaya, D. K., Otiende, M., Omuoyo, D. O., Githinji, G., Karanja, H. K., Gitonga, J. N., R. De Laurent, Z., Otieno, J. R., Sang, R., Kamau, E., Cheruiyot, S., Otieno, E., Agoti, C. N., Bejon, P., Thumbi, S. M., & Warimwe, G. M. (2021). Endemic chikungunya fever in Kenyan children: A prospective cohort study. BMC Infectious Diseases, 21(1), 186. https://doi.org/10.1186/s12879-021-05875-5	10.1186/s12879-021-05875-5	crosssectional primary healthcare-based study linked to demographic surveillance and community survey	March 2014 and October 2018 in two dispensaries, Ngerenya and Pingilikani, Kilifi County, Kenya	all: 3500			3.1				*IQR: 1.3	*IQR: 6.4
207	Van Ewijk et al., 2021	Neurologic sequelae of severe chikungunya infection in the first 6 months of life: a prospective cohort study 24-months post-infection	BMC Infectious Diseases	Van Ewijk, R., Huibers, M. H. W., Manshande, M. E., Ecury-Goossen, G. M., Duits, A. J., Calis, J. C., & Van Wassenaer-Leemhuis, A. G. (2021). Neurologic sequelae of severe chikungunya infection in the first 6 months of life: A prospective cohort study 24-months post-infection. BMC Infectious Diseases, 21(1), 179. https://doi.org/10.1186/s12879-021-05876-4	10.1186/s12879-021-05876-4	cohort, obsevational	Saint Elisabeth Hospital in Curacao	18	64.8 days	53.9 days
208	Jaller Raad et al., 2016	Clinical profile of patients infected with the chikungunya virus in a Colombian Caribbean population	Revista Colombiana de Reumatología (English Edition)	Jaller Raad, J., Sánchez Rincones, W., Santrich Martínez, A., Sierra Hernández, A., Fonseca Estrada, Y., Parody, A., Bilbao Ramírez, J. L., Segura Rosero, A., & Jaller Char, J. (2016). Clinical profile of patients infected with the chikungunya virus in a Colombian Caribbean population. Revista Colombiana de Reumatología (English Edition), 23(3), 170–176. https://doi.org/10.1016/j.rcreue.2016.10.0…	10.1016/j.rcreue.2016.10.002	descriptive, longitudinal	Rheumatology and Orthopedics Center, Barranquilla, Colombia						22	82
209	Ma’roef et al., 2017	Chikungunya Detection during Dengue Outbreak in Sumatra, Indonesia: Clinical Manifestations and Virological Profile	The American Journal of Tropical Medicine and Hygiene	Ma’roef, C. N., Haryanto, S., Sasmono, R. T., Aye Myint, K. S., Yohan, B., Hayati, R. F., Ledermann, J. P., Yudhaputri, F. A., Perkasa, A., & Powers, A. M. (2017). Chikungunya Detection during Dengue Outbreak in Sumatra, Indonesia: Clinical Manifestations and Virological Profile. The American Journal of Tropical Medicine and Hygiene, 97(5), 1393–1398. https://doi.org/10.4269/ajtmh.16-0935	10.4269/ajtmh.16-0935		Jambi, Sumatra, Indonesia.	8	21.4	9.1			11	35
210	Schwarz et al., 2012	Seroprevalence of Antibodies against Chikungunya, Dengue, and Rift Valley Fever Viruses after Febrile Illness Outbreak, Madagascar	Emerging Infectious Diseases	Schwarz, N. G., Girmann, M., Randriamampionona, N., Bialonski, A., Maus, D., Krefis, A. C., Njarasoa, C., Rajanalison, J. F., Ramandrisoa, H. D., Randriarison, M. L., May, J., Schmidt-Chanasit, J., & Rakotozandrindrainy, R. (2012). Seroprevalence of Antibodies against Chikungunya, Dengue, and Rift Valley Fever Viruses after Febrile Illness Outbreak, Madagascar. Emerging Infectious Diseases, 18(11…	10.3201/eid1811.111036		Mananjary and Manakara, Madagascar University of Antananarivo and the Bernhard Nocht Institute for Tropical Medicine, carried out during May-July 2010				25		12	50												total: 154			22
211	Godaert et al., 2017	Screening for Chikungunya virus infection in aged people: Development and internal validation of a new score	PLOS ONE	Godaert, L., Bartholet, S., Najioullah, F., Hentzien, M., Fanon, J.-L., Césaire, R., & Dramé, M. (2017). Screening for Chikungunya virus infection in aged people: Development and internal validation of a new score. PLOS ONE, 12(8), e0181472. https://doi.org/10.1371/journal.pone.0181472	10.1371/journal.pone.0181472		Martinique University Hospitals, French West Indies	total: 687	80.4	8.0
212	António et al., 2018	Seroepidemiology of Chikungunya Virus Among Febrile Patients in Eight Health Facilities in Central and Northern Mozambique, 2015-2016	Vector-Borne and Zoonotic Diseases	António, V. S., Muianga, A. F., Wieseler, J., Pereira, S. A., Monteiro, V. O., Mula, F., Chelene, I., Chongo, I. S., Oludele, J. O., Kümmerer, B. M., & Gudo, E. S. (2018). Seroepidemiology of Chikungunya Virus Among Febrile Patients in Eight Health Facilities in Central and Northern Mozambique, 2015–2016. Vector-Borne and Zoonotic Diseases, 18(6), 311–316. https://doi.org/10.1089/vbz.2017.2227	10.1089/vbz.2017.2227	cross-sectional	Mozambique. Pemba city (Natite Health Center and Pemba Provincial Hospital), Lichinga city (Lichinga Health Center), Nampula city (Nampula Central Hospital), Tete city (Number 2 Health Center, Number 3 Health Center, and Moatize Health Center), Caia district (Caia District Hospital)	392			23				*IQR: 7	IQR*: 34	6 112 274			10 32 18				*IQR: 3 *IQR: 25 *IQR: 0	*IQR: 34 *IQR: 25 *IQR: 40
213	Kinimi et al., 2018	Serological evidence of chikungunya and malaria co-infection among febrile patients seeking health care in Karagwe district, Tanzania	Tanzania Journal of Health Research	Kinimi, E., Patrick, B. N., & Misinzo, G. (2018). Serological evidence of chikungunya and malaria co-infection among febrile patients seeking health care in Karagwe district, Tanzania. Tanzania Journal of Health Research, 20(4). https://doi.org/10.4314/thrb.v20i4.1	10.4314/thrb.v20i4.1		Nyakahanga District Designated Hospital and Kayanga Heath Centre, Karagwe district, Kagera region, Tanzania
214	Budodo et al., 2020	Serological evidence of exposure to Rift Valley, Dengue and Chikungunya Viruses among agropastoral communities in Manyara and Morogoro regions in Tanzania: A community survey	PLOS Neglected Tropical Diseases	Budodo, R. M., Horumpende, P. G., Mkumbaye, S. I., Mmbaga, B. T., Mwakapuja, R. S., & Chilongola, J. O. (2020). Serological evidence of exposure to Rift Valley, Dengue and Chikungunya Viruses among agropastoral communities in Manyara and Morogoro regions in Tanzania: A community survey. PLOS Neglected Tropical Diseases, 14(7), e0008061. https://doi.org/10.1371/journal.pntd.0008061	10.1371/journal.pntd.0008061	community-based serological cross-sectional survey	Magugu in Manyara region and Wami-Dakawa in Morogoro region, Tanzania	191	41.4	13.6			20	97
215	Kawle et al., 2017	Seroprevalence and clinical manifestations of chikungunya virus infection in rural areas of Chandrapur, Maharashtra, India	Journal of Vector Borne Diseases	Kawle, A. P., Nayak, A. R., Bhullar, S. S., Borkar, S. R., Patankar, S. D., Daginawala, H. F., Singh, L. R., & Kashyap, R. S. (2017). Seroprevalence and clinical manifestations of chikungunya virus infection in rural areas of Chandrapur, Maharashtra, India. Journal of Vector Borne Diseases, 54(1), 35–43.			villages of Kalmana and Kothari situated in Ballarpur Taluka of Chandrapur district, Maharashtra, India						5	92
216	Cunha et al., 2017	Seroprevalence of Chikungunya Virus in a Rural Community in Brazil	PLOS Neglected Tropical Diseases	Cunha, R. V., Trinta, K. S., Montalbano, C. A., Sucupira, M. V. F., De Lima, M. M., Marques, E., Romanholi, I. H., & Croda, J. (2017). Seroprevalence of Chikungunya Virus in a Rural Community in Brazil. PLOS Neglected Tropical Diseases, 11(1), e0005319. https://doi.org/10.1371/journal.pntd.0005319	10.1371/journal.pntd.0005319	serosurvey conducted in April 2016	Riachão do JacuõÂpe, Brazil	120	36.6	20.9
217	Curlier et al., 2021	Seroprevalence of chikungunya virus infection among HIV-infected adults in French Caribbean Islands of Martinique and Guadeloupe in 2015: A cross-sectional study	PLOS Neglected Tropical Diseases	Curlier, E., Fagour, L., Herrmann-Storck, C., Staelen, A., Vingadassalom, I., Breurec, S., Abel, S., Pierre-François, S., Jean-Marie, J., Laouénan, C., Césaire, R., Hoen, B., & Cabié, A. (2021). Seroprevalence of chikungunya virus infection among HIV-infected adults in French Caribbean Islands of Martinique and Guadeloupe in 2015: A cross-sectional study. PLOS Neglected Tropical Diseases, 15(4), …	10.1371/journal.pntd.0009267	cross-sectional with cohorts of PLWHIV	French Caribbean Islands of Guadeloupe and Martinique	377			50				*IQR: 39	*IQR: 61	230 147			51.5 47				*IQR: 40 *IQR: 37	*IQR: 63 *IQR: 58
218	Barreto et al., 2020	Seroprevalence, spatial dispersion and factors associated with flavivirus and chikungunya infection in a risk area: a population-based seroprevalence study in Brazil	BMC Infectious Diseases	Barreto, F. K. D. A., Alencar, C. H., Araújo, F. M. D. C., Oliveira, R. D. M. A. B., Cavalcante, J. W., Lemos, D. R. Q., Farias, L. A. B. G., Boriz, I. L. F., Medeiros, L. Q., Melo, M. N. P., Miyajima, F., Siqueira, A. M., Freitas, A. R. R., & Cavalcanti, L. P. D. G. (2020). Seroprevalence, spatial dispersion and factors associated with flavivirus and chikungunya infection in a risk area: A popul…	10.1186/s12879-020-05611-5	cross-sectional study of analytical and spatial analysis	Juazeiro do Norte, Brazil	total: 404			45		5	91
219	Sharp et al., 2014	Chikungunya cases identified through passive surveillance and household investigations--Puerto Rico, May 5-August 12, 2014	MMWR. Morbidity and mortality weekly report	Sharp, T. M., Roth, N. M., Torres, J., Ryff, K. R., Pérez Rodríguez, N. M., Mercado, C., Pilar Diaz Padró, M. D., Ramos, M., Phillips, R., Lozier, M., Arriola, C. S., Johansson, M., Hunsperger, E., Muñoz-Jordán, J. L., Margolis, H. S., García, B. R., & Centers for Disease Control and Prevention (CDC). (2014). Chikungunya cases identified through passive surveillance and household investigations—P…		Passive Surveillance and Household Investigations	San Juan metropolitan area, Puerto Rico
220	Gupta and Gupta, 2019	Short-term pregnancy outcomes in patients chikungunya infection: An observational study	Journal of Family Medicine and Primary Care	Gupta, S., & Gupta, N. (2019). Short-term pregnancy outcomes in patients chikungunya infection: An observational study. Journal of Family Medicine and Primary Care, 8(3), 985. https://doi.org/10.4103/jfmpc.jfmpc_274_18	10.4103/jfmpc.jfmpc_274_18	observational	India. private rheumatology clinic in New Delhi from August 2016 to October 2016		24.52	3765
221	Silva et al., 2019	Concomitant Transmission of Dengue, Chikungunya, and Zika Viruses in Brazil: Clinical and Epidemiological Findings From Surveillance for Acute Febrile Illness	Clinical Infectious Diseases	Silva, M. M. O., Tauro, L. B., Kikuti, M., Anjos, R. O., Santos, V. C., Gonçalves, T. S. F., Paploski, I. A. D., Moreira, P. S. S., Nascimento, L. C. J., Campos, G. S., Ko, A. I., Weaver, S. C., Reis, M. G., Kitron, U., & Ribeiro, G. S. (2019). Concomitant Transmission of Dengue, Chikungunya, and Zika Viruses in Brazil: Clinical and Epidemiological Findings From Surveillance for Acute Febrile Ill…	10.1093/cid/ciy1083	Surveillance	Salvador, Bahia, Brazil, between 2014 and 2016										32 159 13 20 13 9 568			30 32 20 35 34 47 26				*IQR: 15 *IQR: 20 *IQR: 15 *IQR: 24 *IQR: 19 *IQR: 37 *IQR: 15	*IQR: 38 *IQR: 43 *IQR: 38 *IQR: 42 *IQR: 34 *IQR: 51 *IQR: 37
222	Carvalho et al., 2019	Simultaneous circulation of arboviruses and other congenital infections in pregnant women in Rio de Janeiro, Brazil	Acta Tropica	Carvalho, F. R., Medeiros, T., Vianna, R. A. D. O., Douglass-Jaimes, G., Nunes, P. C. G., Quintans, M. D. S., Souza, C. F., Cavalcanti, S. M. B., Dos Santos, F. B., Oliveira, S. A. D., Cardoso, C. A. A., & Silva, A. A. (2019). Simultaneous circulation of arboviruses and other congenital infections in pregnant women in Rio de Janeiro, Brazil. Acta Tropica, 192, 49–54. https://doi.org/10.1016/j.act…	10.1016/j.actatropica.2019.01.020	cross-sectional	Hospital Universitário Antônio Pedro (HUAP), located in Niterói, Rio de Janeiro, Brazil	33	26.5	6.7							45 7	26.5 26.4	6.8 6.8
223	Singh et al., 2018	Clinical profile of dengue fever and coinfection with chikungunya	Tzu Chi Medical Journal	Singh, J., Dinkar, A., Singh, R., Siddiqui, M., Sinha, N., & Singh, S. (2018). Clinical profile of dengue fever and coinfection with chikungunya. Tzu Chi Medical Journal, 30(3), 158. https://doi.org/10.4103/tcmj.tcmj_138_17	10.4103/tcmj.tcmj_138_17	observational	Heritage Institute of Medical Science, Varanasi, India, from July to December 2016
224	Sissoko et al., 2010	Field evaluation of clinical features during chikungunya outbreak in Mayotte, 2005-2006	Tropical medicine & international health: TM & IH	Sissoko, D., Ezzedine, K., Moendandzé, A., Giry, C., Renault, P., & Malvy, D. (2010). Field evaluation of clinical features during chikungunya outbreak in Mayotte, 2005-2006. Tropical Medicine & International Health: TM & IH, 15(5), 600–607. https://doi.org/10.1111/j.1365-3156.2010.02485.x	10.1111/j.1365-3156.2010.02485.x	cross-sectional serologic survey within 9 months of the peak of the epidemic between November and December 2006.	Mayotte	1154	27.2	16.8	24		2	72			440 714	27.5 26.8	16.2 17.2	24 24		2 3	72 70
225	Chanthavy et al., 2013	Emergence of chikungunya in Moonlapamok and Khong Districts, Champassak Province, the Lao People’s Democratic Republic, May to September 2012	Western Pacific Surveillance and Response Journal	Chanthavy, S., Phouthone, S., Khonesavanh, P., Darouny, P., Sonesavanh, P., Khamphaphongphane, B., Viengsavanh, K., & Lewis, H. C. (2013). Emergence of chikungunya in Moonlapamok and Khong Districts, Champassak Province, the Lao People’s Democratic Republic, May to September 2012. Western Pacific Surveillance and Response Journal, 4(1), 46–50. https://doi.org/10.5365/wpsar.2012.3.4.017	10.5365/wpsar.2012.3.4.017	active case-finding	Moonlapamok and Khong Districts, Champassak Province, Laos	197			35		0	96	*IQR: 16	*IQR: 50
226	Javelle et al., 2015	Specific Management of Post-Chikungunya Rheumatic Disorders: A Retrospective Study of 159 Cases in Reunion Island from 2006-2012	PLOS Neglected Tropical Diseases	Javelle, E., Ribera, A., Degasne, I., Gaüzère, B.-A., Marimoutou, C., & Simon, F. (2015). Specific Management of Post-Chikungunya Rheumatic Disorders: A Retrospective Study of 159 Cases in Reunion Island from 2006-2012. PLOS Neglected Tropical Diseases, 9(3), e0003603. https://doi.org/10.1371/journal.pntd.0003603	10.1371/journal.pntd.0003603	6-year case series	Saint-Denis, Reunion Island				51		16	80
227	Amaral et al., 2020	Successful Methotrexate Treatment of Chronic Chikungunya Arthritis	JCR: Journal of Clinical Rheumatology	Amaral, J. K., Bingham, C. O., & Schoen, R. T. (2020). Successful Methotrexate Treatment of Chronic Chikungunya Arthritis. JCR: Journal of Clinical Rheumatology, 26(3), 119–124. https://doi.org/10.1097/RHU.0000000000000943	10.1097/RHU.0000000000000943		rheumatology practice in the state of Pernambuco, Brazil		61.9	12.5%	62.5		32	92
228	Dutta et al., 2019	Surveillance of Chikungunya virus activity in some North-eastern states of India	Asian Pacific Journal of Tropical Medicine	Dutta, P., Khan, S., Phukan, A., Hazarika, S., Hazarika, N., Chetry, S., Khan, A., & Kaur, H. (2019). Surveillance of Chikungunya virus activity in some North-eastern states of India. Asian Pacific Journal of Tropical Medicine, 12(1), 19. https://doi.org/10.4103/1995-7645.250340	10.4103/1995-7645.250340		from December, 2014 to November, 2017 in three states of Northeast India Assam (26.14°N 91.77°E) Arunachal Pradesh (27.06°N 93.37°E) Meghalaya (25.57°N 91.88°E)
229	Lima et al., 2020	Survival analysis in non-congenital neurological disorders related to dengue, chikungunya and Zika virus infections in Northeast Brazil	Revista do Instituto de Medicina Tropical de São Paulo	Lima, E. C. B. D., Montarroyos, U. R., Magalhães, J. J. F. D., Dimech, G. S., & Lacerda, H. R. (2020). Survival analysis in non-congenital neurological disorders related to dengue, chikungunya and Zika virus infections in Northeast Brazil. Revista Do Instituto de Medicina Tropical de São Paulo, 62, e69. https://doi.org/10.1590/s1678-9946202062069	10.1590/s1678-9946202062069	cohort	Pernambuco State, Northeast Brazil, from 2015 to 2018	48			43				17 *P25	63 *P75	55 18 16 4			63 19 28 56
230	Taraphdar et al., 2012	A comparative study of clinical features between monotypic and dual infection cases with Chikungunya virus and dengue virus in West Bengal, India	The American Journal of Tropical Medicine and Hygiene	Taraphdar, D., Sarkar, A., Mukhopadhyay, B. B., & Chatterjee, S. (2012). A comparative study of clinical features between monotypic and dual infection cases with Chikungunya virus and dengue virus in West Bengal, India. The American Journal of Tropical Medicine and Hygiene, 86(4), 720–723. https://doi.org/10.4269/ajtmh.2012.11-0704	10.4269/ajtmh.2012.11-0704
231	Taubitz et al., 2007	Chikungunya Fever in Travelers: Clinical Presentation and Course	Clinical Infectious Diseases	Taubitz, W., Cramer, J. P., Kapaun, A., Pfeffer, M., Drosten, C., Dobler, G., Burchard, G. D., & Loscher, T. (2007). Chikungunya Fever in Travelers: Clinical Presentation and Course. Clinical Infectious Diseases, 45(1), e1–e4. https://doi.org/10.1086/518701	10.1086/518701												69	44.6				12	64
232	Torres et al., 2016	Congenital and perinatal complications of chikungunya fever: a Latin American experience	International Journal of Infectious Diseases	Torres, J. R., Falleiros-Arlant, L. H., Dueñas, L., Pleitez-Navarrete, J., Salgado, D. M., & Castillo, J. B.-D. (2016). Congenital and perinatal complications of chikungunya fever: A Latin American experience. International Journal of Infectious Diseases, 51, 85–88. https://doi.org/10.1016/j.ijid.2016.09.009	10.1016/j.ijid.2016.09.009
233	Anjos et al., 2020	Transmission of Chikungunya Virus in an Urban Slum, Brazil	Emerging Infectious Diseases	Anjos, R. O., Mugabe, V. A., Moreira, P. S. S., Carvalho, C. X., Portilho, M. M., Khouri, R., Sacramento, G. A., Nery, N. R. R., Reis, M. G., Kitron, U. D., Ko, A. I., Costa, F., & Ribeiro, G. S. (2020). Transmission of Chikungunya Virus in an Urban Slum, Brazil. Emerging Infectious Diseases, 26(7), 1364–1373. https://doi.org/10.3201/eid2607.190846	10.3201/eid2607.190846	cross-sectional, community-based	Pau da Lima, Brazil				26				*IQR: 16	*IQR: 40
234	Gosciminski et al., 2015	Travel Associated Cases of Chikungunya Fever, Rhode Island, 2014	Rhode Island Medical Journal (2013)	Gosciminski, M., Bandy, U., & Brady, D. S. (2015). Travel Associated Cases of Chikungunya Fever, Rhode Island, 2014. Rhode Island Medical Journal (2013), 98(9), 47–49.			Rhode Island, United States																			54			3	0.06
235	Tritsch et al., 2020	Chronic Joint Pain 3 Years after Chikungunya Virus Infection Largely Characterized by Relapsing-remitting Symptoms	The Journal of Rheumatology	Tritsch, S. R., Encinales, L., Pacheco, N., Cadena, A., Cure, C., McMahon, E., Watson, H., Porras Ramirez, A., Mendoza, A. R., Li, G., Khurana, K., Jaller-Raad, J. J., Castillo, S. M., Barrios Taborda, O., Jaller-Char, J. J., Echavez, L. A., Jiménez, D., Gonzalez Coba, A., Alarcon Gomez, M., … Chang, A. Y. (2020). Chronic Joint Pain 3 Years after Chikungunya Virus Infection Largely Characterized …	10.3899/jrheum.190162	cohort		82	51	14							67 15	52 46	14 17
236	Carrera et al., 2017	Unusual pattern of chikungunya virus epidemic in the Americas, the Panamanian experience	PLOS Neglected Tropical Diseases	Carrera, J.-P., Díaz, Y., Denis, B., Barahona De Mosca, I., Rodriguez, D., Cedeño, I., Arauz, D., González, P., Cerezo, L., Moreno, L., García, L., Sáenz, L. E., Atencio, M. A., Rojas-Fermin, E., Vizcaino, F., Perez, N., Moreno, B., López-Vergès, S., Valderrama, A., & Armién, B. (2017). Unusual pattern of chikungunya virus epidemic in the Americas, the Panamanian experience. PLOS Neglected Tropic…	10.1371/journal.pntd.0005338			114	37.8	17.9							29 269	34 37.9	20 19.6
237	Bloch et al., 2016	Use of Household Cluster Investigations to Identify Factors Associated with Chikungunya Virus Infection and Frequency of Case Reporting in Puerto Rico	PLOS Neglected Tropical Diseases	Bloch, D., Roth, N. M., Caraballo, E. V., Muñoz-Jordan, J., Hunsperger, E., Rivera, A., Pérez-Padilla, J., Rivera Garcia, B., & Sharp, T. M. (2016). Use of Household Cluster Investigations to Identify Factors Associated with Chikungunya Virus Infection and Frequency of Case Reporting in Puerto Rico. PLOS Neglected Tropical Diseases, 10(10), e0005075. https://doi.org/10.1371/journal.pntd.0005075	10.1371/journal.pntd.0005075	cross-sectional household based cluster investigations and case reporting	Puerto Rico	74		46.6			9	94			176
238	Valamparampil et al., 2009	Clinical profile of Chikungunya in infants	The Indian Journal of Pediatrics	Valamparampil, J. J., Chirakkarot, S., Letha, S., Jayakumar, C., & Gopinathan, K. M. (2009). Clinical profile of Chikungunya in infants. The Indian Journal of Pediatrics, 76(2), 151–155. https://doi.org/10.1007/s12098-009-0045-x	10.1007/s12098-009-0045-x		Institute of Child Health at Kottayam district of Kerala, India from 5th May 2007 to 5th July 2007
239	Muianga et al., 2018	Antibodies Against Chikungunya in Northern Mozambique During Dengue Outbreak, 2014	Vector-Borne and Zoonotic Diseases	Muianga, A., Pinto, G., Massangaie, M., Ali, S., Oludele, J., Tivane, A., Falk, K. I., Lagerqvist, N., & Gudo, E. S. (2018). Antibodies Against Chikungunya in Northern Mozambique During Dengue Outbreak, 2014. Vector-Borne and Zoonotic Diseases, 18(8), 445–449. https://doi.org/10.1089/vbz.2017.2261	10.1089/vbz.2017.2261	cross-sectional	Pemba city, Cabo Delgado Province, Mozambique	146			26				*IQR: 20	*IQR: 34	46 33 8 46			24 24 28 30				*IQR: 19 *IQR: 17 *IQR: 8 *IQR: 24	*IQR: 30 *IQR: 29 *IQR: 41 *IQR: 40
240	Poolpanichupatam et al., 2015	Chikungunya Virus Infections Among Patients with Dengue-Like Illness at a Tertiary Care Hospital in the Philippines, 2012-2013	The American Journal of Tropical Medicine and Hygiene	Poolpanichupatam, Y., Roque, V., Hussem, K., Latog, R., Valderama, M. T., Velasco, J. M., Chua, D., Yoon, I.-K., Rodpradit, P., Lopez, M. N., Fernandez, S., Klungthong, C., Macareo, L., & Corpuz, J. (2015). Chikungunya Virus Infections Among Patients with Dengue-Like Illness at a Tertiary Care Hospital in the Philippines, 2012–2013. The American Journal of Tropical Medicine and Hygiene, 93(6), 13…	10.4269/ajtmh.15-0332	cross-section surveillance	emergency departments of V. Luna General Hospital (VLGH), Armed Forces of the Philippines Medical Center (AFPMC), a tertiary care center in Quezon City, Metro Manila, Philippines	40	17				1	45			11	20.3				2	47
241	Ninla-aesong et al., 2020	Long-Term Persistence of Chikungunya Virus-Associated Manifestations and Anti-Chikungunya Virus Antibody in Southern Thailand: 5 Years After an Outbreak in 2008-2009	Viral Immunology	Ninla-aesong, P., Mitarnun, W., & Noipha, K. (2020). Long-Term Persistence of Chikungunya Virus-Associated Manifestations and Anti-Chikungunya Virus Antibody in Southern Thailand: 5 Years After an Outbreak in 2008–2009. Viral Immunology, 33(2), 86–93. https://doi.org/10.1089/vim.2019.0168	10.1089/vim.2019.0168	cohort	Nakhon Si Thammarat province and Phatthalung province, Thailand	77		11.9	47.8		12	84			45		14.8	48.4		11	75
243	Waggoner et al., 2016	Viremia and Clinical Presentation in Nicaraguan Patients Infected With Zika Virus, Chikungunya Virus, and Dengue Virus	Clinical Infectious Diseases	Waggoner, J. J., Gresh, L., Vargas, M. J., Ballesteros, G., Tellez, Y., Soda, K. J., Sahoo, M. K., Nuñez, A., Balmaseda, A., Harris, E., & Pinsky, B. A. (2016). Viremia and Clinical Presentation in Nicaraguan Patients Infected With Zika Virus, Chikungunya Virus, and Dengue Virus. Clinical Infectious Diseases, 63(12), 1584–1590. https://doi.org/10.1093/cid/ciw589	10.1093/cid/ciw589		Nicaragua	37	36.0	16.0							103 66	20.4 20.4	15.8 15.2							35	27		0		97 63	15 14		41 40
244	Waggoner et al., 2017	Malaria and Chikungunya Detected Using Molecular Diagnostics Among Febrile Kenyan Children	Open Forum Infectious Diseases	Waggoner, J., Brichard, J., Mutuku, F., Ndenga, B., Heath, C. J., Mohamed-Hadley, A., Sahoo, M. K., Vulule, J., Lefterova, M., Banaei, N., Mukoko, D., Pinsky, B. A., & LaBeaud, A. D. (2017). Malaria and Chikungunya Detected Using Molecular Diagnostics Among Febrile Kenyan Children. Open Forum Infectious Diseases, 4(3), ofx110. https://doi.org/10.1093/ofid/ofx110	10.1093/ofid/ofx110	surveillance study	in coastal and western Kenya	383	5.05	3.46							157 32 209	5.68 4.55 4.7	3.42 3.27 3.49
245	Tauro et al., 2019	A localized outbreak of Chikungunya virus in Salvador, Bahia, Brazil	Memorias Do Instituto Oswaldo Cruz	Tauro, L. B., Cardoso, C. W., Souza, R. L., Nascimento, L. C., Santos, D. R. D., Campos, G. S., Sardi, S., Reis, O. B. D., Reis, M. G., Kitron, U., & Ribeiro, G. S. (2019). A localized outbreak of Chikungunya virus in Salvador, Bahia, Brazil. Memorias Do Instituto Oswaldo Cruz, 114, e180597. https://doi.org/10.1590/0074-02760180597	10.1590/0074-02760180597	Household survey	Brazil, Bahia, Salvador	35			38		23	48
257	Sharp et al., 2019	Autocidal gravid ovitraps protect humans from chikungunya virus infection by reducing Aedes aegypti mosquito populations	PLOS Neglected Tropical Diseases	Sharp, T. M., Lorenzi, O., Torres-Velásquez, B., Acevedo, V., Pérez-Padilla, J., Rivera, A., Muñoz-Jordán, J., Margolis, H. S., Waterman, S. H., Biggerstaff, B. J., Paz-Bailey, G., & Barrera, R. (2019). Autocidal gravid ovitraps protect humans from chikungunya virus infection by reducing Aedes aegypti mosquito populations. PLOS Neglected Tropical Diseases, 13(7), e0007538. https://doi.org/10.1371…	10.1371/journal.pntd.0007538	Seroprvalence survey	Puerto Rico	114
258	Carabali et al., 2018	Burden of dengue among febrile patients at the time of chikungunya introduction in Piedecuesta, Colombia	Tropical Medicine & International Health	Carabali, M., Lim, J. K., Palencia, D. C., Lozano-Parra, A., Gelvez, R. M., Lee, K. S., Florez, J. P., Herrera, V. M., Kaufman, J. S., Rojas, E. M., & Villar, L. A. (2018). Burden of dengue among febrile patients at the time of chikungunya introduction in Piedecuesta, Colombia. Tropical Medicine & International Health, 23(11), 1231–1241. https://doi.org/10.1111/tmi.13147	10.1111/tmi.13147	Passive, facility-based, fever surveillance study	Colombia, Piedecuesta, a municipality of the metropolitan area of Bucaramanga, Santander	191			25
260	Nanakorn et al., 2021	Chikungunya Fever in Southern Thailand, 2018	The American Journal of Tropical Medicine and Hygiene	Nanakorn, N., Pengsakul, T., Bunrod, K., Thammapalo, S., Prikchoo, P., Vongpunsawad, S., & Poovorawan, Y. (2021). Chikungunya Fever in Southern Thailand, 2018. The American Journal of Tropical Medicine and Hygiene, 105(4), 955–959. https://doi.org/10.4269/ajtmh.21-0436	10.4269/ajtmh.21-0436		Thailand, Satun
262	Sow et al., 2018	Chikungunya Outbreak in Kedougou, Southeastern Senegal in 2009-2010	Open Forum Infectious Diseases	Sow, A., Faye, O., Diallo, M., Diallo, D., Chen, R., Faye, O., Diagne, C. T., Guerbois, M., Weidmann, M., Ndiaye, Y., Senghor, C. S., Faye, A., Diop, O. M., Sadio, B., Ndiaye, O., Watts, D., Hanley, K. A., Dia, A. T., Malvy, D., … Sall, A. A. (2018). Chikungunya Outbreak in Kedougou, Southeastern Senegal in 2009–2010. Open Forum Infectious Diseases, 5(1), ofx259. https://doi.org/10.1093/ofid/ofx2…	10.1093/ofid/ofx259	Prospective cohort	Senegal, Kedougou	20			24		7	55
263	Centers for Disease Control and Prevention (CDC), 2012	Evaluation of a neighborhood rat-management program--New York City, December 2007-August 2009	MMWR. Morbidity and mortality weekly report	Centers for Disease Control and Prevention (CDC). (2012). Evaluation of a neighborhood rat-management program—New York City, December 2007-August 2009. MMWR. Morbidity and Mortality Weekly Report, 61, 733–736.		Survey	Cambodia	425	26.4				0	87
264	Jain et al., 2020	Chikungunya Outbreaks in India: A Prospective Study Comparing Neutralization and Sequelae during Two Outbreaks in 2010 and 2016	The American Journal of Tropical Medicine and Hygiene	Jain, J., Kaur, N., Haller, S. L., Kumar, A., Rossi, S. L., Narayanan, V., Kumar, D., Gaind, R., Weaver, S. C., Auguste, A. J., & Sunil, S. (2020). Chikungunya Outbreaks in India: A Prospective Study Comparing Neutralization and Sequelae during Two Outbreaks in 2010 and 2016. The American Journal of Tropical Medicine and Hygiene, 102(4), 857–868. https://doi.org/10.4269/ajtmh.19-0481	10.4269/ajtmh.19-0481	Prostective study	India, New Delhi, Vardhman Mahavir Medical College and Safdarjung Hospital	298			36		17	68			290			35		11	68
267	Tomashek et al., 2017	Clinical and epidemiologic characteristics of dengue and other etiologic agents among patients with acute febrile illness, Puerto Rico, 2012-2015	PLOS Neglected Tropical Diseases	Tomashek, K. M., Lorenzi, O. D., Andújar-Pérez, D. A., Torres-Velásquez, B. C., Hunsperger, E. A., Munoz-Jordan, J. L., Perez-Padilla, J., Rivera, A., Gonzalez-Zeno, G. E., Sharp, T. M., Galloway, R. L., Glass Elrod, M., Mathis, D. L., Oberste, M. S., Nix, W. A., Henderson, E., McQuiston, J., Singleton, J., Kato, C., … Alvarado, L. I. (2017). Clinical and epidemiologic characteristics of dengue a…	10.1371/journal.pntd.0005859	prospective study	Saint Luke's Episcopal Hospital, United States	Tomashek et al., 2017			24.3		0	97.3			Clinical and epidemiologic characteristics of dengue and other etiologic agents among patients with acute febrile illness, Puerto Rico, 2012-2015			Dengue: 15.4 Influenza A&B: 14.1 Other respi virus: 3.2		Dengue: 0 Influenza A&B: 0,1 Other respi virus: 0,1	Dengue: 88.9 Influenza A&B: 92.0 Other respi virus: 90.3			1635			0	0	- (2) Influenza A&B: 1074 (3) Other respi virus: 904			- Influenza A&B: 7 Other respi virus: 23	- Influenza A&B: 20,6% Other respi virus: 67,6%
268	Khai Ming et al., 1974	Clinical and laboratory studies on haemorrhagic fever in Burma, 1970-72	Bulletin of the World Health Organization	Khai Ming, C., Thain, S., Thaung, U., U Tin, null, Myint, K. S., Swe, T., Halstead, S. B., & Diwan, A. R. (1974). Clinical and laboratory studies on haemorrhagic fever in Burma, 1970-72. Bulletin of the World Health Organization, 51(3), 227–235.		serologic study	Myanmar. Children's Hospital and other hospitals in Rangoon																			510			0	0	infection: DENV (primary) infection: DENV (secondary) infection: Influenza A&B infection: Measles infection: other			total: 55 total: 55 - - -
269	Arvind et al., 2018	Clinical and Microbiological Profile of Patients with Acute Febrile Illness Attending a Tertiary Care Hospital in South India	Journal of Pure and Applied Microbiology	Arvind, N., Prabhakar, K., Savitha, N., & Mahendra, M. (2018). Clinical and Microbiological Profile of Patients with Acute Febrile Illness Attending a Tertiary Care Hospital in South India. Journal of Pure and Applied Microbiology, 12(2), 757–763. https://doi.org/10.22207/JPAM.12.2.36	10.22207/JPAM.12.2.36	prospective observational study	a tertiary care hospital in Kolar, Karnataka, South India
270	Sharp et al., 2021	Clinical Characteristics, Histopathology, and Tissue Immunolocalization of Chikungunya Virus Antigen in Fatal Cases	Clinical Infectious Diseases	Sharp, T. M., Keating, M. K., Shieh, W.-J., Bhatnagar, J., Bollweg, B. C., Levine, R., Blau, D. M., Torres, J. V., Rivera, A., Perez-Padilla, J., Munoz-Jordan, J., Sanabria, D., Fischer, M., Rivera Garcia, B., Tomashek, K. M., & Zaki, S. R. (2021). Clinical Characteristics, Histopathology, and Tissue Immunolocalization of Chikungunya Virus Antigen in Fatal Cases. Clinical Infectious Diseases, 73(…	10.1093/cid/ciaa837		Puerto Rico	30			61		6 days	86 years
271	Jain et al., 2017	Clinical, Serological, and Virological Analysis of 572 Chikungunya Patients From 2010 to 2013 in India	Clinical Infectious Diseases	Jain, J., Nayak, K., Tanwar, N., Gaind, R., Gupta, B., Shastri, J. S., Bhatnagar, R. K., Kaja, M. K., Chandele, A., & Sunil, S. (2017). Clinical, Serological, and Virological Analysis of 572 Chikungunya Patients From 2010 to 2013 in India. Clinical Infectious Diseases, 65(1), 133–140. https://doi.org/10.1093/cid/cix283	10.1093/cid/cix283		India. Two study sites—Delhi and Mumbai	Jain et al., 2017			36		17	69												572			0
272	Sánchez-Arcila et al., 2020	Clinical, Virological, and Immunological Profiles of DENV, ZIKV, and/or CHIKV-Infected Brazilian Patients	Intervirology	Sánchez-Arcila, J. C., Badolato-Correa, J., De Souza, T. M. A., Paiva, I. A., Barbosa, L. S., Nunes, P. C. G., Lima, M. D. R. Q., Dos Santos, F. B., Damasco, P. V., Da Cunha, R. V., Azeredo, E. L. D., & De Oliveira-Pinto, L. M. (2020). Clinical, Virological, and Immunological Profiles of DENV, ZIKV, and/or CHIKV-Infected Brazilian Patients. Intervirology, 63(1–6), 33–45. https://doi.org/10.1159/0…	10.1159/000510223		Walfrido Arruda Emergency Care Unit, Campo Grande, Mato Grosso do Sul, Brazil, and Rio Laranjeiras Hospital, Rio de Janeiro, Brazil,	CHIKV: 33 CHIKV/ZIKV: 14			44 44		29 39.5	58 55			DENV: 30 ZIKV: 22 DENV/ZIKV: 17 Donor: 37			33 40.5 29 -		27 29,2 20,5 -	47 46,8 49,2 -			CHIKV: 33 CHIKV/ZIKV: 14	- 14		0 0	0 0	DENV: 30 ZIKV: 22 DENV/ZIKV: 17 Donor: 37	- 22 17 -		30 - 17 -
273	Kaur et al., 2018	Coinfection of chikungunya and dengue viruses: A serological study from North Western region of Punjab, India	Journal of Laboratory Physicians	Kaur, M., Singh, K., Sidhu, S. K., Devi, P., Kaur, M., Soneja, S., & Singh, N. (2018). Coinfection of chikungunya and dengue viruses: A serological study from North Western region of Punjab, India. Journal of Laboratory Physicians, 10(04), 443–447. https://doi.org/10.4103/JLP.JLP_13_18	10.4103/JLP.JLP_13_18	serological study	India. Government Medical College (GMC) and Hospital, Amritsar and other districts	Kaur et al., 2018									Coinfection of chikungunya and dengue viruses: A serological study from North Western region of Punjab, India									127			0	0	DENV: 2178 Coinfected: 27			- 27
274	Edwards et al., 2016	Co-infections with Chikungunya and Dengue Viruses, Guatemala, 2015	Emerging Infectious Diseases	Edwards, T., Signor, L. D. C. C., Williams, C., Donis, E., Cuevas, L. E., & Adams, E. R. (2016). Co-infections with Chikungunya and Dengue Viruses, Guatemala, 2015. Emerging Infectious Diseases, 22(11), 2003–2005. https://doi.org/10.3201/eid2211.161017	10.3201/eid2211.161017		National Health Laboratory (NHL) in Guatemala City, Guatemala	Edwards et al., 2016									Co-infections with Chikungunya and Dengue Viruses, Guatemala, 2015									49			0	0	DENV: 49 Coinfected: 46			- 46
275	Endale et al., 2020	Community-based sero-prevalence of chikungunya and yellow fever in the South Omo Valley of Southern Ethiopia	PLOS Neglected Tropical Diseases	Endale, A., Michlmayr, D., Abegaz, W. E., Asebe, G., Larrick, J. W., Medhin, G., & Legesse, M. (2020). Community-based sero-prevalence of chikungunya and yellow fever in the South Omo Valley of Southern Ethiopia. PLOS Neglected Tropical Diseases, 14(9), e0008549. https://doi.org/10.1371/journal.pntd.0008549	10.1371/journal.pntd.0008549	community-based cross-sectional survey	South Omo Zone, Ethiopia
276	Rueda et al., 2019	Demographic and clinical characteristics of chikungunya patients from six Colombian cities, 2014-2015	Emerging Microbes & Infections	Rueda, J. C., Santos, A. M., Angarita, J.-I., Giraldo, R. B., Saldarriaga, E.-L., Ballesteros Muñoz, J. G., Forero, E., Valencia, H., Somoza, F., Martin-Arsanios, D., Quintero, E.-J., Reyes-Martinez, V., Padilla, D., Cuervo, F. M., Peláez-Ballestas, I., Cardiel, M. H., Pavía, P. X., & Londono, J. (2019). Demographic and clinical characteristics of chikungunya patients from six Colombian cities, 2…	10.1080/22221751.2019.1678366	cross-sectional analysis nested in a community cohort	Colombia, 6 cities	295	49.6	17.4							253	48.9	17.6
277	Vasquez et al., 2018	Dengue, chikungunya, and Zika virus infections imported to Paris between 2009 and 2016: Characteristics and correlation with outbreaks in the French overseas territories of Guadeloupe and Martinique	International Journal of Infectious Diseases	Vasquez, V., Haddad, E., Perignon, A., Jaureguiberry, S., Brichler, S., Leparc-Goffart, I., & Caumes, E. (2018). Dengue, chikungunya, and Zika virus infections imported to Paris between 2009 and 2016: Characteristics and correlation with outbreaks in the French overseas territories of Guadeloupe and Martinique. International Journal of Infectious Diseases, 72, 34–39. https://doi.org/10.1016/j.iji…	10.1016/j.ijid.2018.05.007	retrospective study	Hôpital Universitaire La Pitié-Salpêtrière, Paris, France	68			50.35		21	77			DENV: 216 ZIKV: 36			38.01 40.72		17 16	77 74
280	Chopra et al., 2014	Effectiveness of Chloroquine and Inflammatory Cytokine Response in Patients With Early Persistent Musculoskeletal Pain and Arthritis Following Chikungunya Virus Infection: Effectiveness of Chloroquine for Post-Chik Musculoskeletal Disorders	Arthritis & Rheumatology	Chopra, A., Saluja, M., & Venugopalan, A. (2014). Effectiveness of Chloroquine and Inflammatory Cytokine Response in Patients With Early Persistent Musculoskeletal Pain and Arthritis Following Chikungunya Virus Infection: Effectiveness of Chloroquine for Post-Chik Musculoskeletal Disorders. Arthritis & Rheumatology, 66(2), 319–326. https://doi.org/10.1002/art.38221	10.1002/art.38221	Trial	Bavi village, district of Sholapur in south central India	38	50.2								32	45.4
281	Ravindran and Alias, 2017	Efficacy of combination DMARD therapy vs. hydroxychloroquine monotherapy in chronic persistent chikungunya arthritis: a 24-week randomized controlled open label study	Clinical Rheumatology	Ravindran, V., & Alias, G. (2017). Efficacy of combination DMARD therapy vs. hydroxychloroquine monotherapy in chronic persistent chikungunya arthritis: A 24-week randomized controlled open label study. Clinical Rheumatology, 36(6), 1335–1340. https://doi.org/10.1007/s10067-016-3429-0	10.1007/s10067-016-3429-0	Trial		37	54.05	6.67							35	56.6	7.64
284	Mugabe et al., 2018	Evidence for chikungunya and dengue transmission in Quelimane, Mozambique: Results from an investigation of a potential outbreak of chikungunya virus	PLOS ONE	Mugabe, V. A., Ali, S., Chelene, I., Monteiro, V. O., Guiliche, O., Muianga, A. F., Mula, F., António, V., Chongo, I., Oludele, J., Falk, K., Paploski, I. A., Reis, M. G., Kitron, U., Kümmerer, B. M., Ribeiro, G. S., & Gudo, E. S. (2018). Evidence for chikungunya and dengue transmission in Quelimane, Mozambique: Results from an investigation of a potential outbreak of chikungunya virus. PLOS ONE,…	10.1371/journal.pone.0192110	Cross-sectional study	Five outpatient health units in Quelimane, Mozambique	17			29		16	35			91 55			33 22		24 19	45 29
285	Mukherjee et al., 2017	Evidence of dengue and chikungunya virus co-infection and circulation of multiple dengue serotypes in a recent Indian outbreak	European Journal of Clinical Microbiology & Infectious Diseases	Mukherjee, S., Dutta, S. K., Sengupta, S., & Tripathi, A. (2017). Evidence of dengue and chikungunya virus co-infection and circulation of multiple dengue serotypes in a recent Indian outbreak. European Journal of Clinical Microbiology & Infectious Diseases, 36(11), 2273–2279. https://doi.org/10.1007/s10096-017-3061-1	10.1007/s10096-017-3061-1																					total: 326			75
287	Meraj et al., 2020	First report of Chikungunya fever in Rawalpindi, Pakistan	Eastern Mediterranean Health Journal	Meraj, L., Saleem, J., Manzoor, S., Ashfaq, A., & Khurram, M. (2020). First report of Chikungunya fever in Rawalpindi, Pakistan. Eastern Mediterranean Health Journal, 26(6), 744–747. https://doi.org/10.26719/emhj.19.095	10.26719/emhj.19.095	Cross-sectional observational study	Rawalpindi Medical University, Pakistan	28	32.53
288	Dutta et al., 2018	First report of Chikungunya virus circulation during a dengue outbreak in Arunachal Pradesh, a Northeastern state of India	Tropical Biomedicine	Dutta, P., Khan, S. A., Chetry, S., & Apum, B. (2018). First report of Chikungunya virus circulation during a dengue outbreak in Arunachal Pradesh, a Northeastern state of India. Tropical Biomedicine, 35(1), 59–66.			Health Training and Research Centre, General Hospital, Pasighat, India																			9			0
289	Chang et al., 2018	Frequency of Chronic Joint Pain Following Chikungunya Virus Infection: A Colombian Cohort Study	Arthritis & Rheumatology	Chang, A. Y., Martins, K. A. O., Encinales, L., Reid, St. P., Acuña, M., Encinales, C., Matranga, C. B., Pacheco, N., Cure, C., Shukla, B., Ruiz Arteta, T., Amdur, R., Cazares, L. H., Gregory, M., Ward, M. D., Porras, A., Rico Mendoza, A., Dong, L., Kenny, T., … Firestein, G. S. (2018). Chikungunya Arthritis Mechanisms in the Americas: A Cross-Sectional Analysis of Chikungunya Arthritis Patients …	10.1002/art.40384	Cross-sectional study	Sabanalarga, Baranquilla, Juan de Acosta, Manatí, Luruaco, and Baranoa municipalities, located in the Atlántico Department, Colombia, Caribbean costal plane	485	49.1	16.1							123 362	49,1 49,2	17,1 15,8
293	Sánchez-Carbonel et al., 2018	Identification of infection by Chikungunya, Zika, and Dengue in an area of the Peruvian coast. Molecular diagnosis and clinical characteristics	BMC Research Notes	Sánchez-Carbonel, J., Tantaléan-Yépez, D., Aguilar-Luis, M. A., Silva-Caso, W., Weilg, P., Vásquez-Achaya, F., Costa, L., Martins-Luna, J., Sandoval, I., & Del Valle-Mendoza, J. (2018). Identification of infection by Chikungunya, Zika, and Dengue in an area of the Peruvian coast. Molecular diagnosis and clinical characteristics. BMC Research Notes, 11(1), 175. https://doi.org/10.1186/s13104-018-3…	10.1186/s13104-018-3290-0	Descriptive cross-sectional study	Piura, a coastal region in Northwestern Peru	23
296	Godaert et al., 2020	Is Chikungunya Virus Infection an Independent Risk Factor for 2-Year Mortality in Older Afro-Caribbean Subjects?	Infection and Drug Resistance	Godaert, L., Nicolon, C., Najioullah, F., Kanagaratnam, L., Césaire, R., & Dramé, M. (2020). Is Chikungunya Virus Infection an Independent Risk Factor for 2-Year Mortality in Older Afro-Caribbean Subjects? Infection and Drug Resistance, 13, 2223–2228. https://doi.org/10.2147/IDR.S253893	10.2147/IDR.S253893	Retrospective cohort study	French West Indies, University Hospitals of Martinique
298	Elsinga et al., 2017	Long-term Chikungunya Sequelae in Curaçao: Burden, Determinants, and a Novel Classification Tool	The Journal of Infectious Diseases	Elsinga, J., Gerstenbluth, I., Van Der Ploeg, S., Halabi, Y., Lourents, N. T., Burgerhof, J. G., Van Der Veen, H. T., Bailey, A., Grobusch, M. P., & Tami, A. (2017). Long-term Chikungunya Sequelae in Curaçao: Burden, Determinants, and a Novel Classification Tool. The Journal of Infectious Diseases, 216(5), 573–581. https://doi.org/10.1093/infdis/jix312	10.1093/infdis/jix312	comprehensive cross-sectional survey	Curacao
300	Godaert et al., 2019	Long‐term survival and clinical forms in the acute phase of Chikungunya virus infection in older Caribbeans	Tropical Medicine & International Health	Godaert, L., Bartholet, S., Najioullah, F., Andrianasolo, H., Kanagaratnam, L., Joachim, C., Césaire, R., Fanon, J., & Dramé, M. (2019). Long‐term survival and clinical forms in the acute phase of Chikungunya virus infection in older Caribbeans. Tropical Medicine & International Health, 24(3), 363–370. https://doi.org/10.1111/tmi.13194	10.1111/tmi.13194	Retrospective cohort study	Martinique University Hospitals	246	80.7	7.9							52	80.7	8.9
302	Deoshatwar et al., 2017	Low intensity Chikungunya outbreak in rural Western India indicates potential for similar outbreaks in other regions	Asian Pacific Journal of Tropical Disease	Deoshatwar, A., Parashar, D., Gokhale, M., & More, A. (2017). Low intensity Chikungunya outbreak in rural Western India indicates potential for similar outbreaks in other regions. Asian Pacific Journal of Tropical Disease, 7, 401–404. https://doi.org/10.12980/apjtd.7.2017D6-425	10.12980/apjtd.7.2017D6-425		India, Talegaon Dhamdhere	110					5	70
307	Sahadeo et al., 2015	Molecular Characterisation of Chikungunya Virus Infections in Trinidad and Comparison of Clinical and Laboratory Features with Dengue and Other Acute Febrile Cases	PLOS Neglected Tropical Diseases	Sahadeo, N., Mohammed, H., Allicock, O. M., Auguste, A. J., Widen, S. G., Badal, K., Pulchan, K., Foster, J. E., Weaver, S. C., & Carrington, C. V. F. (2015). Molecular Characterisation of Chikungunya Virus Infections in Trinidad and Comparison of Clinical and Laboratory Features with Dengue and Other Acute Febrile Cases. PLOS Neglected Tropical Diseases, 9(11), e0004199. https://doi.org/10.1371/…	10.1371/journal.pntd.0004199		Trinidad & Tobago, Adult Primary Care Facility (APCF) of the Eric Williams Medical Sciences Complex (EWMSC)
308	Langsjoen et al., 2016	Molecular Virologic and Clinical Characteristics of a Chikungunya Fever Outbreak in La Romana, Dominican Republic, 2014	PLOS Neglected Tropical Diseases	Langsjoen, R. M., Rubinstein, R. J., Kautz, T. F., Auguste, A. J., Erasmus, J. H., Kiaty-Figueroa, L., Gerhardt, R., Lin, D., Hari, K. L., Jain, R., Ruiz, N., Muruato, A. E., Silfa, J., Bido, F., Dacso, M., & Weaver, S. C. (2016). Molecular Virologic and Clinical Characteristics of a Chikungunya Fever Outbreak in La Romana, Dominican Republic, 2014. PLOS Neglected Tropical Diseases, 10(12), e0005…	10.1371/journal.pntd.0005189	retrospective chart reviews	Dominican Republic, La Romana	75	16.2	16.9							41	19.6	19.1
309	Brito Ferreira et al., 2020	Neurological disease in adults with Zika and chikungunya virus infection in Northeast Brazil: a prospective observational study	The Lancet Neurology	Brito Ferreira, M. L., Militão De Albuquerque, M. D. F. P., De Brito, C. A. A., De Oliveira França, R. F., Porto Moreira, Á. J., De Morais Machado, M. Í., Da Paz Melo, R., Medialdea-Carrera, R., Dornelas Mesquita, S., Lopes Santos, M., Mehta, R., Ramos E Silva, R., Leonhard, S. E., Ellul, M., Rosala-Hallas, A., Burnside, G., Turtle, L., Griffiths, M. J., Jacobs, B. C., … Solomon, T. (2020). Neuro…	10.1016/S1474-4422(20)30232-5	prospective observational study	Brazil, Recife, Pernambuco, Hospital da Restauração	55			53				*IQR: 34	*IQR: 68	41 2 13 33 4 148 53			41 38 47 57 51.5 48 44				30 35 28 42 42 34 34	50 41 54 67 71 63 53	201	13
311	Dorléans et al., 2018	Outbreak of Chikungunya in the French Caribbean Islands of Martinique and Guadeloupe: Findings from a Hospital-Based Surveillance System (2013-2015)	The American Journal of Tropical Medicine and Hygiene	Dorléans, F., Hoen, B., Najioullah, F., Herrmann-Storck, C., Schepers, K. M., Abel, S., Lamaury, I., Fagour, L., Césaire, R., Guyomard, S., Troudard, R., Adélaïde, Y., Romagne, M.-J., Davidas, M., Rochais, S., Boa, S., De Saint-Alary, F., Preira, A., Saint-Martin, P., … Cabié, A. (2018). Outbreak of Chikungunya in the French Caribbean Islands of Martinique and Guadeloupe: Findings from a Hospital…	10.4269/ajtmh.16-0719	hospital-based surveillance	Martinique and Guadeloupe										non-severe: 1467 severe: 354 total: 15 total: 15	36.6 62.8 total: 6 days total: 6 days		29 72 - -
312	Chelluboina et al., 2019	Persistence of antibody response in chikungunya	VirusDisease	Chelluboina, S., Robin, S., Aswathyraj, S., & Arunkumar, G. (2019). Persistence of antibody response in chikungunya. VirusDisease, 30(3), 469–473. https://doi.org/10.1007/s13337-019-00534-5	10.1007/s13337-019-00534-5	surveillance	Krishnagiri district, Tamil Nadu, India	21			26				*IQR: 12	*IQR: 42.5
314	Bonifay et al., 2018	Prevalence and risk factors of post chikungunya rheumatic musculoskeletal disorders: a prospective follow-up study in French Guiana	European Journal of Clinical Microbiology & Infectious Diseases	Bonifay, T., Lienne, J.-F., Bagoée, C., Santa, F., Vesin, G., Walter, G., Nacher, M., Vaserman, N., Djossou, F., & Epelboin, L. (2018). Prevalence and risk factors of post chikungunya rheumatic musculoskeletal disorders: A prospective follow-up study in French Guiana. European Journal of Clinical Microbiology & Infectious Diseases, 37(11), 2159–2164. https://doi.org/10.1007/s10096-018-3353-0	10.1007/s10096-018-3353-0	observational cohort follow-up study	French Guiana	Bonifay et al., 2018	total: 45.4 total: 45.4	total: 17.3 total: 17.3
315	Dwibedi et al., 2011	Rapid spread of chikungunya virus infection in Orissa: India	The Indian Journal of Medical Research	Dwibedi, B., Sabat, J., Mahapatra, N., Kar, S. K., Kerketta, A. S., Hazra, R. K., Parida, S. K., Marai, N. S., & Beuria, M. K. (2011). Rapid spread of chikungunya virus infection in Orissa: India. The Indian Journal of Medical Research, 133(3), 316–321.		case report	Orissa, India
318	Silva et al., 2021	Risk of chronic arthralgia and impact of pain on daily activities in a cohort of patients with chikungunya virus infection from Brazil	International Journal of Infectious Diseases	Silva, M. M. O., Kikuti, M., Anjos, R. O., Portilho, M. M., Santos, V. C., Gonçalves, T. S. F., Tauro, L. B., Moreira, P. S. S., Jacob-Nascimento, L. C., Santana, P. M., Campos, G. S., Siqueira, A. M., Kitron, U., Reis, M. G., & Ribeiro, G. S. (2021). Risk of chronic arthralgia and impact of pain on daily activities in a cohort of patients with chikungunya virus infection from Brazil. Internation…	10.1016/j.ijid.2021.03.003	cohort		153			37				*IQR: 24	*IQR: 47
326	Mohanty et al., 2013	Seroprevalence of chikungunya in southern Odisha	Journal of Family Medicine and Primary Care	Mohanty, I., Dash, M., Sahu, S., Narasimham, M., Panda, P., & Padhi, S. (2013). Seroprevalence of chikungunya in southern Odisha. Journal of Family Medicine and Primary Care, 2(1), 33. https://doi.org/10.4103/2249-4863.109939	10.4103/2249-4863.109939		Odisha, India
327	Omatola et al., 2020	Seroprevalence of chikungunya virus infection in five hospitals within Anyigba, Kogi State of Nigeria	The Brazilian Journal of Infectious Diseases	Omatola, C. A., Onoja, B. A., Fassan, P. K., Osaruyi, S. A., Iyeh, M., Samuel, M. A., & Haruna, P. U. (2020). Seroprevalence of chikungunya virus infection in five hospitals within Anyigba, Kogi State of Nigeria. The Brazilian Journal of Infectious Diseases, 24(1), 1–6. https://doi.org/10.1016/j.bjid.2020.01.001	10.1016/j.bjid.2020.01.001	cross-sectional	Anyigba - Dekina, Kogi State, Nigeria
332	Sharma et al., 2018	Severe Manifestations of Chikungunya Fever in Children, India, 2016	Emerging Infectious Diseases	Sharma, P. K., Kumar, M., Aggarwal, G. K., Kumar, V., Srivastava, R. D., Sahani, A., & Goyal, R. (2018). Severe Manifestations of Chikungunya Fever in Children, India, 2016. Emerging Infectious Diseases, 24(9), 1737–1739. https://doi.org/10.3201/eid2409.180330	10.3201/eid2409.180330	cohort observational	New Delhi, India	36			6.5		0.75	15			13			12		0.5	14
333	Delgado-Enciso et al., 2018	Smoking and female sex as key risk factors associated with severe arthralgia in acute and chronic phases of Chikungunya virus infection	Experimental and Therapeutic Medicine	Delgado-Enciso, I., Paz-Michel, B., Melnikov, V., Guzman-Esquivel, J., Espinoza-Gomez, F., Soriano-Hernandez, A. D., Rodriguez-Sanchez, I. P., Martinez-Fierro, M. L., Ceja-Espiritu, G., Olmedo-Buenrostro, B. A., Galvan-Salazar, H. R., Delgado-Enciso, O. G., Delgado-Enciso, J., Lopez-Lemus, U. A., & Montes-Galindo, D. A. (2018). Smoking and female sex as key risk factors associated with severe art…	10.3892/etm.2017.5668		Colima, Mexico
334	Zammarchi et al., 2017	Spectrum and burden of neglected tropical diseases observed in an infectious and tropical diseases unit in Florence, Italy (2000-2015)	Internal and Emergency Medicine	Zammarchi, L., Vellere, I., Stella, L., Bartalesi, F., Strohmeyer, M., & Bartoloni, A. (2017). Spectrum and burden of neglected tropical diseases observed in an infectious and tropical diseases unit in Florence, Italy (2000–2015). Internal and Emergency Medicine, 12(4), 467–477. https://doi.org/10.1007/s11739-016-1597-1	10.1007/s11739-016-1597-1	observational	Careggi, Florence, Italy between 2000 and 2015		50.6				4	101			11	45
335	Charlys Da Costa et al., 2017	Spread of Chikungunya Virus East/Central/South African Genotype in Northeast Brazil	Emerging Infectious Diseases	Charlys Da Costa, A., Thézé, J., Komninakis, S. C. V., Sanz-Duro, R. L., Felinto, M. R. L., Moura, L. C. C., Barroso, I. M. D. O., Santos, L. E. C., Nunes, M. A. D. L., Moura, A. A., Lourenço, J., Deng, X., Delwart, E. L., Guimarães, M. R. D. A. S., Pybus, O. G., Sabino, E. C., & Faria, N. R. (2017). Spread of Chikungunya Virus East/Central/South African Genotype in Northeast Brazil. Emerging Inf…	10.3201/eid2310.170307			273	37				1	86												273	36	13.2%
336	Watson et al., 2020	Stiffness, pain, and joint counts in chronic chikungunya disease: relevance to disability and quality of life	Clinical Rheumatology	Watson, H., Tritsch, S. R., Encinales, L., Cadena, A., Cure, C., Ramirez, A. P., Mendoza, A. R., & Chang, A. Y. (2020). Stiffness, pain, and joint counts in chronic chikungunya disease: Relevance to disability and quality of life. Clinical Rheumatology, 39(5), 1679–1686. https://doi.org/10.1007/s10067-019-04919-1	10.1007/s10067-019-04919-1
338	Stewart-Ibarra et al., 2018	The Burden of Dengue Fever and Chikungunya in Southern Coastal Ecuador: Epidemiology, Clinical Presentation, and Phylogenetics from the First Two Years of a Prospective Study	The American Journal of Tropical Medicine and Hygiene	Stewart-Ibarra, A. M., Ryan, S. J., Kenneson, A., King, C. A., Abbott, M., Barbachano-Guerrero, A., Beltrán-Ayala, E., Borbor-Cordova, M. J., Cárdenas, W. B., Cueva, C., Finkelstein, J. L., Lupone, C. D., Jarman, R. G., Maljkovic Berry, I., Mehta, S., Polhemus, M., Silva, M., & Endy, T. P. (2018). The Burden of Dengue Fever and Chikungunya in Southern Coastal Ecuador: Epidemiology, Clinical Prese…	10.4269/ajtmh.17-0762	surveillance study	Machala, Ecuador	98	20.2	15.0							52	35.8	19.4
339	Heath et al., 2018	The Identification of Risk Factors for Chronic Chikungunya Arthralgia in Grenada, West Indies: A Cross-Sectional Cohort Study	Open Forum Infectious Diseases	Heath, C. J., Lowther, J., Noël, T. P., Mark-George, I., Boothroyd, D. B., Mitchell, G., MacPherson, C., & Desiree LaBeaud, A. (2018). The Identification of Risk Factors for Chronic Chikungunya Arthralgia in Grenada, West Indies: A Cross-Sectional Cohort Study. Open Forum Infectious Diseases, 5(1), ofx234. https://doi.org/10.1093/ofid/ofx234	10.1093/ofid/ofx234	Cross-Sectional Cohort Study	Grenada	240	40		40		4	89
343	Bagno et al., 2019	Undetected Chikungunya virus co-infections in a Brazilian region presenting hyper-endemic circulation of Dengue and Zika	Journal of Clinical Virology	Bagno, F. F., Figueiredo, M. M., Villarreal, J., Pereira, G. D. C., Godoi, L. C., & Da Fonseca, F. G. (2019). Undetected Chikungunya virus co-infections in a Brazilian region presenting hyper-endemic circulation of Dengue and Zika. Journal of Clinical Virology, 113, 27–30. https://doi.org/10.1016/j.jcv.2019.02.006	10.1016/j.jcv.2019.02.006		MG, Brazil
344	Rogier et al., 2018	Use of Bead-Based Serologic Assay to Evaluate Chikungunya Virus Epidemic, Haiti	Emerging Infectious Diseases	Rogier, E. W., Moss, D. M., Mace, K. E., Chang, M., Jean, S. E., Bullard, S. M., Lammie, P. J., Lemoine, J. F., & Udhayakumar, V. (2018). Use of Bead-Based Serologic Assay to Evaluate Chikungunya Virus Epidemic, Haiti. Emerging Infectious Diseases, 24(6), 995–1001. https://doi.org/10.3201/eid2406.171447	10.3201/eid2406.171447	survey	Haiti						1	99
346	Amin et al., 2022	Chikungunya outbreak in Bangladesh (2017): sociodemographic and clinical characteristics of patients from three hotspots	Tropical Medicine and Health	Amin, M. R., Hasan, M. J., Khan, Md. A. S., Rafi, M. A., Islam, M. R., Shams, T., Islam, M. J., Kabir, A. S. M. L., Sharif, M., & Gozal, D. (2022). Chikungunya outbreak in Bangladesh (2017): Sociodemographic and clinical characteristics of patients from three hotspots. Tropical Medicine and Health, 50(1), 9. https://doi.org/10.1186/s41182-022-00399-3	10.1186/s41182-022-00399-3	cross-sectional	Dhaka, Chittagong, and Sitakundu Upazilla, Bangladesh	432	36.0	13.6%
347	Do Nascimento Costa et al., 2022	Chikungunya virus as a trigger for different renal disorders: an exploratory study	Journal of Nephrology	Do Nascimento Costa, D. M., Machado, C. E., Neves, P. D., Brito, D. J., Oi, S., Barros, F. H., Figueiredo, L. T., Almeida Araujo, S., Ladchumananandasivam, F., Dos Reis, M. A., Luchi, W., Lages, J., Filho, N. S., Onuchic, L. F., Duarte, A. L., Marques, C. D. L., Coêlho, M. R. C. D., Oliveira, C., Vajgel, G., … Silva, G. E. B. (2022). Chikungunya virus as a trigger for different renal disorders: A…	10.1007/s40620-022-01256-6		Brazil	114	56.2	11
348	August et al., 2021	A phase 1 trial of lipid-encapsulated mRNA encoding a monoclonal antibody with neutralizing activity against Chikungunya virus	Nature Medicine	August, A., Attarwala, H. Z., Himansu, S., Kalidindi, S., Lu, S., Pajon, R., Han, S., Lecerf, J.-M., Tomassini, J. E., Hard, M., Ptaszek, L. M., Crowe, J. E., & Zaks, T. (2021). A phase 1 trial of lipid-encapsulated mRNA encoding a monoclonal antibody with neutralizing activity against Chikungunya virus. Nature Medicine, 27(12), 2224–2233. https://doi.org/10.1038/s41591-021-01573-6	10.1038/s41591-021-01573-6	trial		38	35.0				20	50			6 6 4 6 6 28 10	34.0 37.5 36.3 36.2 34.7 35.7 33.2				20 32 23 24 20 20 24	43 50 49 49 46 50 46
349	Basurko et al., 2022	Symptomatic Chikungunya Virus Infection and Pregnancy Outcomes: A Nested Case-Control Study in French Guiana	Viruses	Basurko, C., Hcini, N., Demar, M., Abboud, P., the CMFdeng study group, Nacher, M., Carles, G., Lambert, V., & Matheus, S. (2022). Symptomatic Chikungunya Virus Infection and Pregnancy Outcomes: A Nested Case-Control Study in French Guiana. Viruses, 14(12), 2705. https://doi.org/10.3390/v14122705	10.3390/v14122705	nested case control
351	Carvalho et al., 2021	Profile of several autoantibodies, complement and vitamin D levels in Brazilian patients with Chikungunya infection	Russian Journal of Infection and Immunity	Carvalho, J. F., Cordeiro, L. R., Silva, F. F., Mota, L., Rodrigues, C., Andrade, C. F., & Caldas, C. (2021). Profile of several autoantibodies, complement and vitamin D levels in Brazilian patients with Chikungunya infection. Russian Journal of Infection and Immunity, 11(5), 979–983. https://doi.org/10.15789/2220-7619-POS-1614	10.15789/2220-7619-POS-1614	descriptive cross-sectional	Salvador, Bahia State, Brazil	30	59.1	15.7
352	De Margarette Oliveira De Andrade et al., 2022	Chikungunya in Brazil: An epidemic of high cost for private healthcare, 2017	Tropical Medicine & International Health	De Margarette Oliveira De Andrade, M., De Almeida Barreto, F. K., Coelho, T. M. S., Praça Pinto, G., Queiroz, I. T., Nogueira, C. T., Freitas, A. R. R., Ferreira, M. J. M., Alencar, C. H., & De Góes Cavalcanti, L. P. (2022). Chikungunya in Brazil: An epidemic of high cost for private healthcare, 2017. Tropical Medicine & International Health, 27(10), 925–933. https://doi.org/10.1111/tmi.13810	10.1111/tmi.13810	descriptive cross-sectional hospital-based	Fortaleza, Brazil
355	De Souza et al., 2022	Was It Chikungunya? Laboratorial and Clinical Investigations of Cases Occurred during a Triple Arboviruses’ Outbreak in Rio de Janeiro, Brazil	Pathogens	De Souza, T. M. A., De Lima, R. C., Solórzano, V. E. F., Damasco, P. V., De Souza, L. J., Sanchez-Arcila, J. C., Guimarães, G. M. C., Paiva, I. A., Da Rocha Queiroz Lima, M., De Bruycker-Nogueira, F., Tomé, L. C. T., Coelho, M. R. I., Da Silva, S. P., De Oliveira-Pinto, L. M., De Azeredo, E. L., & Dos Santos, F. B. (2022). Was It Chikungunya? Laboratorial and Clinical Investigations of Cases Occu…	10.3390/pathogens11020245	Fundação de Amparo à Pesquisa do Estado do Rio de Janeiro (FAPERJ), grant numbers E-26/202.003/2016, E-26/010.101055/2018, E-26/202.659/2019 and E-26/211.569/2019. We give thanks to Conselho Nacional de Desenvolvimento Científico e Tecnológico (CNPq), grant number 302462/2018-0 to F.B.d.S., and to Coordenação de Aperfeiçoamento de Pessoal de Nível Superior (CAPES)—Finance Code 001 and CNPq for th…	Rio de Janeiro (RJ), Brazil	178			44				*IQR: 28	*IQR: 56	147 31			42 51				*IQR: 26 *IQR: 33	*IQR: 56 *IQR: 62	242			76	31.4%
357	Delgado-De La Mora et al., 2021	Clinical features of patients with Rocky Mountain spotted fever, dengue and chikungunya infection	Gaceta Médica de México	Delgado-De La Mora, J., Licona-Enríquez, J. D., Álvarez-López, D. I., Aguilar-León, D. E., & Álvarez-Hernández, G. (2021). Clinical features of patients with Rocky Mountain spotted fever, dengue and chikungunya infection. Gaceta Médica de México, 157(1), 4692. https://doi.org/10.24875/GMM.20000105	10.24875/GMM.20000105	cross-sectional	Sonora, Mexico	161	36.4	16.9							18 45 175	23.3 22.4 34.0	20.0 20.6 20.2
358	Doran et al., 2022	Long-term Chikungunya sequelae and quality of life 2.5 years post-acute disease in a prospective cohort in Curaçao	PLOS Neglected Tropical Diseases	Doran, C., Elsinga, J., Fokkema, A., Berenschot, K., Gerstenbluth, I., Duits, A., Lourents, N., Halabi, Y., Burgerhof, J., Bailey, A., & Tami, A. (2022). Long-term Chikungunya sequelae and quality of life 2.5 years post-acute disease in a prospective cohort in Curaçao. PLOS Neglected Tropical Diseases, 16(3), e0010142. https://doi.org/10.1371/journal.pntd.0010142	10.1371/journal.pntd.0010142	cohort follow-up	Curacao
359	Doran et al., 2022	The clinical manifestation and the influence of age and comorbidities on long-term chikungunya disease and health-related quality of life: a 60-month prospective cohort study in Curaçao	BMC Infectious Diseases	Doran, C., Gerstenbluth, I., Duits, A., Lourents, N., Halabi, Y., Burgerhof, J., Tami, A., & Bailey, A. (2022). The clinical manifestation and the influence of age and comorbidities on long-term chikungunya disease and health-related quality of life: A 60-month prospective cohort study in Curaçao. BMC Infectious Diseases, 22(1), 948. https://doi.org/10.1186/s12879-022-07922-1	10.1186/s12879-022-07922-1		Curacao
361	Kamal et al., 2021	Efficacy of amitriptyline and duloxetine in post- chikungunya neuropathic pain; a randomized, open- label, cross-over clinical trial	Anaesthesia, Pain & Intensive Care	Kamal, M., Rahman, M., Sharmin, S., Bhowmick, D., Islam, S., & Akhtaruzxzaman, A. (2021). Efficacy of amitriptyline and duloxetine in post- chikungunya neuropathic pain; a randomized, open- label, cross-over clinical trial. Anaesthesia, Pain & Intensive Care, 25(5), 647–652. https://doi.org/10.35975/apic.v25i5.1634	10.35975/apic.v25i5.1634	trial	Dhaka, Bangladesh	20	36.05	7.07							20	37.25	5.15
362	Liu et al., 2022	Epidemiological and clinical characteristics of the chikungunya outbreak in Ruili City, Yunnan Province, China	Journal of Medical Virology	Liu, L., Li, M., Gao, N., Shen, J., Sheng, Z., Fan, D., Zhou, H., Yin, X., Mao, J., Jiang, J., Wang, P., & An, J. (2022). Epidemiological and clinical characteristics of the chikungunya outbreak in Ruili City, Yunnan Province, China. Journal of Medical Virology, 94(2), 499–506. https://doi.org/10.1002/jmv.27302	10.1002/jmv.27302		Ruili City, Yunnan Province, China	112	46.89	13.48
365	Gomes et al., 2022	High prevalence of arthralgia among infants with Chikungunya disease during the 2019 outbreak in northern region of the state of Rio de Janeiro	Frontiers in Pediatrics	Gomes, P. D., Carvalho, R. F. S. M., Massini, M. M., Garzon, R. H., Schiavo, P. L., Fernandes, R. C. D. S. C., & Louvain De Souza, T. (2022). High prevalence of arthralgia among infants with Chikungunya disease during the 2019 outbreak in northern region of the state of Rio de Janeiro. Frontiers in Pediatrics, 10, 944818. https://doi.org/10.3389/fped.2022.944818	10.3389/fped.2022.944818	observational, cross-sectional	Rio de Janeiro State, Brazil	98	7259	3788							51	8408	3096							112			3	3.06%
366	Gupta et al., 2022	Prevalence of Dengue, Chikungunya, and Zika Viruses in Febrile Pregnant Women: An Observational Study at a Tertiary Care Hospital in North India	The American Journal of Tropical Medicine and Hygiene	Gupta, A., Jain, P., Venkatesh, V., Agarwal, A., Reddy, D. H., & Jain, A. (2022). Prevalence of Dengue, Chikungunya, and Zika Viruses in Febrile Pregnant Women: An Observational Study at a Tertiary Care Hospital in North India. The American Journal of Tropical Medicine and Hygiene, 106(1), 168–173. https://doi.org/10.4269/ajtmh.21-0584	10.4269/ajtmh.21-0584	observational	Lucknow, India	104	25.75	3.4							- - - -	- - - -	- - - -							104	0		6	5.8%	- - - -	- - - -		- - - -	- - - -
368	Hossain et al., 2022	Post-chikungunya arthritis: a longitudinal study in a tertiary care hospital in Bangladesh	Tropical Medicine and Health	Hossain, S., Choudhury, M. R., Islam, Md. A., Hassan, Md. M., Yeasmin, S., Hossain, F., & Zaman, M. M. (2022). Post-chikungunya arthritis: A longitudinal study in a tertiary care hospital in Bangladesh. Tropical Medicine and Health, 50(1), 21. https://doi.org/10.1186/s41182-022-00412-9	10.1186/s41182-022-00412-9	longitudinal, cohort	Bangladesh	143	43.3	11.5
370	Jacob-Nascimento et al., 2021	Acute-Phase Levels of CXCL8 as Risk Factor for Chronic Arthralgia Following Chikungunya Virus Infection	Frontiers in Immunology	Jacob-Nascimento, L. C., Carvalho, C. X., Silva, M. M. O., Kikuti, M., Anjos, R. O., Fradico, J. R. B., Campi-Azevedo, A. C., Tauro, L. B., Campos, G. S., Moreira, P. S. D. S., Portilho, M. M., Martins-Filho, O. A., Ribeiro, G. S., & Reis, M. G. (2021). Acute-Phase Levels of CXCL8 as Risk Factor for Chronic Arthralgia Following Chikungunya Virus Infection. Frontiers in Immunology, 12, 744183. htt…	10.3389/fimmu.2021.744183	surveillance		253			34				*IQR: 22	*IQR: 44	81 84 62			30 32.5 39				*IQR: 14 *IQR: 21 *IQR: 32	*IQR: 50 *IQR: 42 *IQR: 49
371	Khan et al., 2021	Epidemiology and molecular characterization of chikungunya virus from human cases in North India, 2016	Microbiology and Immunology	Khan, N., Bhat, R., Jain, V., Raghavendhar B, S., Patel, A. K., Nayak, K., Chandele, A., Murali‐Krishna, K., & Ray, P. (2021). Epidemiology and molecular characterization of chikungunya virus from human cases in North India, 2016. Microbiology and Immunology, 65(8), 290–301. https://doi.org/10.1111/1348-0421.12869	10.1111/1348-0421.12869		Jamia Hamdard, New Delhi, India
372	Khor et al., 2023	Epidemiological serosurvey of chikungunya fever post outbreak at Tanjung Sepat, Malaysia	The Journal of Infection in Developing Countries	Khor, C.-S., Teoh, B.-T., Sam, S.-S., Khoo, H.-Y., Azizan, N.-S., CheMatSeri, A., Chin, K.-L., Hamim, Z.-R., Mohamed-Romai-Noor, N.-A., Yaacob, C.-N., Abd-Jamil, J., Lee, H.-Y., Soh, Y.-H., & AbuBakar, S. (2023). Epidemiological serosurvey of chikungunya fever post outbreak at Tanjung Sepat, Malaysia. The Journal of Infection in Developing Countries, 17(01), 118–124. https://doi.org/10.3855/jidc.…	10.3855/jidc.16613	cross-sectional	Tanjung Sepat, Selangor, Malaysia	149	58.25	12.9	59		18	88
373	Krutikov et al., 2023	The Development and Evaluation of a Combined Infection-Rheumatology Assessment Service in Response to the Chikungunya Fever Epidemic	The American Journal of Tropical Medicine and Hygiene	Krutikov, M., Donovan, J., Lambourne, J., Ciurtin, C., Brown, M., Bailey, R., & Manson, J. J. (2023). The Development and Evaluation of a Combined Infection–Rheumatology Assessment Service in Response to the Chikungunya Fever Epidemic. The American Journal of Tropical Medicine and Hygiene, 108(5), 1003–1006. https://doi.org/10.4269/ajtmh.22-0698	10.4269/ajtmh.22-0698		London, United Kingdom	54			54				*IQR: 39	*IQR: 62	21			58				*IQR: 51	*IQR: 65
374	Lázari et al., 2023	Clinical markers of post-Chikungunya chronic inflammatory joint disease: A Brazilian cohort	PLOS Neglected Tropical Diseases	Lázari, C. D. S., Ramundo, M. S., ten-Caten, F., Bressan, C. S., De Filippis, A. M. B., Manuli, E. R., De Moraes, I., Pereira, G. M., Côrtes, M. F., Candido, D. D. S., Gerber, A. L., Guimarães, A. P., Faria, N. R., Nakaya, H. I., Vasconcelos, A. T. R., Brasil, P., Paranhos-Baccalà, G., & Sabino, E. C. (2023). Clinical markers of post-Chikungunya chronic inflammatory joint disease: A Brazilian coh…	10.1371/journal.pntd.0011037	longitudinal cohort	Rio de Janeiro city, Brazil	169			41		19	83			39 47			46 50		22 21	80 79
375	Lobkowicz et al., 2022	Co-circulation of Chikungunya Virus during the 2015-2017 Zika Virus Outbreak in Pernambuco, Brazil: An Analysis of the Microcephaly Epidemic Research Group Pregnancy Cohort	The American Journal of Tropical Medicine and Hygiene	Lobkowicz, L., Miranda-Filho, D. D. B., Montarroyos, U. R., Martelli, C. M. T., De Araújo, T. V. B., De Souza, W. V., Bezerra, L. C. A., Dhalia, R., Marques, E. T. A., Sanchez Clemente, N., Webster, J., Vaughan, A., Webb, E. L., Brickley, E. B., Ximenes, R. A. D. A., & __. (2022). Co-circulation of Chikungunya Virus during the 2015–2017 Zika Virus Outbreak in Pernambuco, Brazil: An Analysis of th…	10.4269/ajtmh.21-0449	prospective cohort study	Brazil. Pernambuco State Health Department surveillance system																			55	0	0			Negative CHIKV&ZIKV: 305 Positive ZIKV: 213 Positive ZIKV/CHIKV: 58	- 58 -
376	Luvai et al., 2021	Evidence of Chikungunya virus seroprevalence in Myanmar among dengue-suspected patients and healthy volunteers in 2013, 2015, and 2018	PLOS Neglected Tropical Diseases	Luvai, E. A. C., Kyaw, A. K., Sabin, N. S., Yu, F., Hmone, S. W., Thant, K. Z., Inoue, S., Morita, K., & Ngwe Tun, M. M. (2021). Evidence of Chikungunya virus seroprevalence in Myanmar among dengue-suspected patients and healthy volunteers in 2013, 2015, and 2018. PLOS Neglected Tropical Diseases, 15(12), e0009961. https://doi.org/10.1371/journal.pntd.0009961	10.1371/journal.pntd.0009961	Retrospective study	Myanmar, three distinct regions: Mandalay, Yangon, and Myeik	533																		610				24.4
377	Medina-Cintrón et al., 2021	Clinical Manifestations and Outcomes in Disease-Modifying Antirheumatic Drug-Naive Adult Patients with Chronic Chikungunya Arthritis	The American Journal of Tropical Medicine and Hygiene	Medina-Cintrón, N., Martínez, I., Pérez-Ríos, N., Berríos-López, Y., & Vilá, L. M. (2021). Clinical Manifestations and Outcomes in Disease-Modifying Antirheumatic Drug-Naive Adult Patients with Chronic Chikungunya Arthritis. The American Journal of Tropical Medicine and Hygiene, 104(5), 1741–1746. https://doi.org/10.4269/ajtmh.20-1573	10.4269/ajtmh.20-1573	case-control study	University of Puerto Rico Medical Sciences Campus (UPRMSC), San Juan, Puerto Rico, and the Ponce Health Sciences University, Ponce, Puerto Rico.	33	52.5	10.5							28	48.3	13.7
379	Nyamwaya et al., 2022	Incidence of chikungunya virus infections among Kenyan children with neurological disease, 2014-2018: A cohort study	PLOS Medicine	Nyamwaya, D. K., Otiende, M., Mwango, L., Kariuki, S. M., Otieno, B., Omuoyo, D. O., Githinji, G., Kitsao, B. S., Karanja, H. K., Gitonga, J. N., De Laurent, Z. R., Davies, A., Mwarumba, S., Agoti, C. N., Thumbi, S. M., Hamaluba, M. M., Newton, C. R., Bejon, P., & Warimwe, G. M. (2022). Incidence of chikungunya virus infections among Kenyan children with neurological disease, 2014–2018: A cohort …	10.1371/journal.pmed.1003994	cohort study	Kilifi County, coastal Kenya	Nyamwaya et al., 2022									Incidence of chikungunya virus infections among Kenyan children with neurological disease, 2014-2018: A cohort study
381	Rachmat et al., 2022	Clinical and epidemiologic evaluation of a 2020 chikungunya outbreak in Cambodia	BMC Infectious Diseases	Rachmat, A., Kelly, G. C., Hontz, R. D., Supaprom, C., Heang, V., Hip, P., Garcia-Rivera, J. A., Prom, S., Chhea, C., Sutherland, I. W., Corson, K. S., & Letizia, A. G. (2022). Clinical and epidemiologic evaluation of a 2020 chikungunya outbreak in Cambodia. BMC Infectious Diseases, 22(1), 949. https://doi.org/10.1186/s12879-022-07936-9	10.1186/s12879-022-07936-9	cross-sectional study	Cambodia	331	28.3	17.3	25						863	24.7	17.9	21						1017			6
383	Ranzolin et al., 2022	Treatment with biological therapy is associated with faster recovery and lower frequency of treatment switch among rheumatic patients with Chikungunya fever	Advances in Rheumatology	Ranzolin, A., Marques, C. D. L., Da Rocha Junior, L. F., Duarte, A. L. B. P., De Lima, H. D., De Almeida Martins, L. M., De Almeida, A. R., De Oliveira, P. S. S., De Melo Rêgo, M. J. B., Da Rocha Pitta, M. G., Bredemeier, M., & Laurindo, I. M. M. (2022). Treatment with biological therapy is associated with faster recovery and lower frequency of treatment switch among rheumatic patients with Chiku…	10.1186/s42358-022-00273-0	retrospective study	Brazil
385	Restrepo et al., 2022	Role of cytokines, chemokines, C3a, and mannose-binding lectin in the evolution of the chikungunya infection	American Journal of Clinical and Experimental Immunology	Restrepo, B. N., Marín, K., Romero, P., Arboleda, M., Muñoz, A. L., Bosch, I., Vásquez-Serna, H., & Torres, O. A. (2022). Role of cytokines, chemokines, C3a, and mannose-binding lectin in the evolution of the chikungunya infection. American Journal of Clinical and Experimental Immunology, 11(3), 51–63.		Longitudinal study	Colombia, Medellín & Apartadó & Ibagué & Villvavicencio	83			34				18	49
386	Bennett et al., 2022	Safety and immunogenicity of PXVX0317, an aluminium hydroxide-adjuvanted chikungunya virus-like particle vaccine: a randomised, double-blind, parallel-group, phase 2 trial	The Lancet Infectious Diseases	Bennett, S. R., McCarty, J. M., Ramanathan, R., Mendy, J., Richardson, J. S., Smith, J., Alexander, J., Ledgerwood, J. E., De Lame, P.-A., Royalty Tredo, S., Warfield, K. L., & Bedell, L. (2022). Safety and immunogenicity of PXVX0317, an aluminium hydroxide-adjuvanted chikungunya virus-like particle vaccine: A randomised, double-blind, parallel-group, phase 2 trial. The Lancet Infectious Diseases…	10.1016/S1473-3099(22)00226-2	Clinical trial	United States, Florida & Missouri & New York & South Carolina & Texas & Wisconsin	53			30				23	37	Group 2 (2 × 6 μg PXVX0317 standard): 52 Group 3 (2 × 10 μg PXVX0317 standard): 51 Group 4 (2 × 20 μg PXVX0317 standard plus booster 40 μg PXVX0317): 50 Group 5 (2 × 6 μg PXVX0317 accelerated): 53 Group 6 (2 × 10 μg PXVX0317 accelerated): 53 Group 7 (2 × 20 μg PXVX0317 accelerated: 51 Group 8 (1 × 40 μg PXVX0317 single): 52			31 31 34 30 35 31 32				Group 2 (2 × 6 μg PXVX0317 standard): 23 Group 3 (2 × 10 μg PXVX0317 standard): 25 Group 4 (2 × 20 μg PXVX0317 standard plus booster 40 μg PXVX0317): 27 Group 5 (2 × 6 μg PXVX0317 accelerated): 23 Group 6 (2 × 10 μg PXVX0317 accelerated): 26 Group 7 (2 × 20 μg PXVX0317 accelerated: 26 Group 8 (1 × 40 μg PXVX0317 single): 24	Group 2 (2 × 6 μg PXVX0317 standard): 39 Group 3 (2 × 10 μg PXVX0317 standard): 38 Group 4 (2 × 20 μg PXVX0317 standard plus booster 40 μg PXVX0317): 40 Group 5 (2 × 6 μg PXVX0317 accelerated): 38 Group 6 (2 × 10 μg PXVX0317 accelerated): 38 Group 7 (2 × 20 μg PXVX0317 accelerated: 39 Group 8 (1 × 40 μg PXVX0317 single): 38
388	Srikirin et al., 2022	Prevalence, Risk Factors, and Prognosis of Liver Involvement in Adult Patients with Chikungunya in Thailand	The American Journal of Tropical Medicine and Hygiene	Srikirin, P., Siripoon, T., Charoenpong, L., Soonthornworasiri, N., Matsee, W., Kittitrakul, C., Tangkijvanich, P., Charunwatthana, P., & Poovorawan, K. (2022). Prevalence, Risk Factors, and Prognosis of Liver Involvement in Adult Patients with Chikungunya in Thailand. The American Journal of Tropical Medicine and Hygiene, 107(5), 1107–1113. https://doi.org/10.4269/ajtmh.22-0339	10.4269/ajtmh.22-0339	Cohort study	Thailand, the Hospital for Tropical Diseases and Bamrasnaradura Infectious Diseases Institute	400	45.1	14.1			15	87			Patients with fever and laboratoy-confirmed Chikungunya with liver involvement: 35 Patients with fever and laboratoy-confirmed Chikungunya without liver involvement: 53	Patients with fever and laboratoy-confirmed Chikungunya with liver involvement: 47.6 Patients with fever and laboratoy-confirmed Chikungunya without liver involvement: 44.8	Patients with fever and laboratoy-confirmed Chikungunya with liver involvement: 14.2 Patients with fever and laboratoy-confirmed Chikungunya without liver involvement: 17.1
389	Tarazona-Castro et al., 2022	Detection of SARS-CoV-2 antibodies in febrile patients from an endemic region of dengue and chikungunya in Peru	PLOS ONE	Tarazona-Castro, Y., Troyes-Rivera, L., Martins-Luna, J., Cabellos-Altamirano, F., Aguilar-Luis, M. A., Carrillo-Ng, H., Del Valle, L. J., Kym, S., Miranda-Maravi, S., Silva-Caso, W., Levy-Blitchtein, S., & Del Valle-Mendoza, J. (2022). Detection of SARS-CoV-2 antibodies in febrile patients from an endemic region of dengue and chikungunya in Peru. PLOS ONE, 17(4), e0265820. https://doi.org/10.137…	10.1371/journal.pone.0265820	Cross-sectional study	Peru, Province of Jaen	16
390	Ratageri et al., 2022	The diagnostic utility of commercially available rapid IgM kit tests in comparison with MAC-ELISA IgM in the diagnosis of chikungunya in children	European Journal of Molecular & Clinical Medicine	Ratageri, D. V. H., M, D. S., M, D. V. K., & Kanthi, D. A. S. (2022). The diagnostic utility of commercially available rapid IgM kit tests in comparison with MAC-ELISA IgM in the diagnosis of chikungunya in children. European Journal of Molecular & Clinical Medicine, 9(6), 2383–2387.		Hospital based cross-sectional study	India, Karnataka, Department of Pediatrics, KIMS	32	7.6								68	7.4
392	Tun et al., 2022	Virological, Serological and Clinical Analysis of Chikungunya Virus Infection in Thai Patients	Viruses	Tun, Y. M., Charunwatthana, P., Duangdee, C., Satayarak, J., Suthisawat, S., Likhit, O., Lakhotia, D., Kosoltanapiwat, N., Sukphopetch, P., & Boonnak, K. (2022). Virological, Serological and Clinical Analysis of Chikungunya Virus Infection in Thai Patients. Viruses, 14(8), 1805. https://doi.org/10.3390/v14081805	10.3390/v14081805		Thailand, Bangkok Hospital for Tropical Diseases	162
394	Badoni et al., 2023	Dengue-chikungunya infection in the tertiary care hospital of northern India: Cross-sectional latent class cluster analysis in viral infection	Heliyon	Badoni, G., Gupta, P. K., Gupta, P., Kaistha, N., Mathuria, Y. P., Pai, M. O., & Kant, R. (2023). Dengue-chikungunya infection in the tertiary care hospital of northern India: Cross-sectional latent class cluster analysis in viral infection. Heliyon, 9(3), e14019. https://doi.org/10.1016/j.heliyon.2023.e14019	10.1016/j.heliyon.2023.e14019	Cross-sectional study	India, Uttarakhand, AIIMS Rishikesh
395	Schneider et al., 2023	Safety and immunogenicity of a single-shot live-attenuated chikungunya vaccine: a double-blind, multicentre, randomised, placebo-controlled, phase 3 trial	The Lancet	Schneider, M., Narciso-Abraham, M., Hadl, S., McMahon, R., Toepfer, S., Fuchs, U., Hochreiter, R., Bitzer, A., Kosulin, K., Larcher-Senn, J., Mader, R., Dubischar, K., Zoihsl, O., Jaramillo, J.-C., Eder-Lingelbach, S., Buerger, V., & Wressnigg, N. (2023). Safety and immunogenicity of a single-shot live-attenuated chikungunya vaccine: A double-blind, multicentre, randomised, placebo-controlled, ph…	10.1016/S0140-6736(23)00641-4	Trial	United States	3082			45		18	88	32,0 *IQR	57,0 *IQR	1033			45		18	94	32,0 *IQR	58,0 *IQR
397	Moreira et al., 2023	Addressing Acute Febrile Illness Using a Syndromic Approach During A Chikungunya Epidemic in Rio de Janeiro, Brazil: A Prospective Observational Study	medRxiv	José Moreira, B. Leticia Fernandez-Carballo, Camille Escadafal, Sabine Dittrich, Patrícia Brasil, & André M Siqueira. (2023). Addressing Acute Febrile Illness Using a Syndromic Approach During A Chikungunya Epidemic in Rio de Janeiro, Brazil: A Prospective Observational Study. MedRxiv, 2023.04.15.23288370. https://doi.org/10.1101/2023.04.15.23288370	10.1101/2023.04.15.23288370	Prospective observational study	Brazil, Rio de Janeiro	100	32.6	16.2
399	Shaw et al., 2023	A phase 1, randomized, placebo-controlled, dose-ranging study to evaluate the safety and immunogenicity of an mRNA-based chikungunya virus vaccine in healthy adults	Vaccine	Shaw, C. A., August, A., Bart, S., Booth, P.-G. J., Knightly, C., Brasel, T., Weaver, S. C., Zhou, H., & Panther, L. (2023). A phase 1, randomized, placebo-controlled, dose-ranging study to evaluate the safety and immunogenicity of an mRNA-based chikungunya virus vaccine in healthy adults. Vaccine, 41(26), 3898–3906. https://doi.org/10.1016/j.vaccine.2023.04.064	10.1016/j.vaccine.2023.04.064	Case-only	United States, Maryland
